# Supplementary material for: Genome-wide characterization of WRKY family genes in four araceae species and their expression analysis in Amorphophallus konjac
Source: Front Plant Sci. 2025 Dec 12;16:1671100. doi: 10.3389/fpls.2025.1671100 (PMC12741084; doi:10.3389/fpls.2025.1671100)
Supplement: Supplementary file 7 [file Table1.xlsx]

## Sheet: Table S1
Table S1 Information of gene and primers using for qRT-PCR.
Gene name	Forward primer sequence (5'-3')	Reverse primer sequence (3'-5')	Product size (bp)
Actin	GGTCCTGTTCCAGCCATCTC	GAACATGGTAGACCCTCCGC	142
AkWRKY2	TCCTCGGAGTACCTCATGCT	ATTGGAACGAGTCAACCGCC	139
AkWRKY16	CGTACCAGCCCAACCGAT	TGCACCTTCTTCTTGACAGGG	149
AkWRKY19	CAGCCGGAGAGGAGTTATGG	GCAGAGCAGTGAGTCCAAGA	147
AkWRKY28	AGAGGAGGAAATCTCGGGTG	ATCCCTTGATCGGCTTCTGG	120
AkWRKY30	AGGCTCCAAGTGCCAGAAAC	ATGCTGAACTTGACGGTGGC	103
AkWRKY38	CAAGTGGAGGAAGTACGGCA	CTCCACCCTCTTCTTCACGC	103
AkWRKY40	TCTTTCTCTTCCACGCCCAC	GAAGTAGCTGGAGCAGGAGG	147
AkWRKY42	GCCATCTCCTCCATCATCGG	GTTGTTGGTGGTGGTTGTGG	111
AkWRKY49	CCGTTCACCTTGGAGATGCT	TCTAGGCTCCTCCTTTGCCT	135
AkWRKY53	GCTATTACCGATGCACGCAC	CGATGGGATGAGTGTGGGTT	114
AkWRKY57	CCCTTCCATGCTCATCGTCA	AGGACTCAAACACGAAGCCA	125
AkWRKY61	CTGGGCTCTCCAACTTAGGC	ACCGGCTTCGTTTACATGGT	107
AkWRKY64	ACCCTTCCCAAGCCCAGG	GGGCCGCCGTGAAGTTG	225
AkWRKY74	AGAAACCCATCAAGGGCTCG	ATCAACATCGAGGGGTCGTC	115

## Sheet: Table S2
Table S2 Protein sequences of WRKY gene family members in A. konjac, A. albus, Z. elliottiana, and S. intermedia.
>AkWRKY1
MERPREISLLQQGSFATQKHEDSGDGGGGTAGYVRQEEIEEVDFFAASSRRGDGGDDVGGRAEAAGDRRPAVSMDSGVKIGLQLLTVDPGMKPPAGENRRPNHKLMILQDELDRLGEENRRLRSMLEQLTRNYSALHSHLLIAMQQQARMRAIKMEAAASPPMALSEQQFMEPGTAGAHAAGETTSDGEEDHPSTPSLTSSMNTASKQQQANVPTAARKRPSVNGGTSSGPSSPTWAADKIPKLVQESNSAAADQVSDVPYRRARVSVRARSDAPMISDGCQWRKYGQKMAKGNPCPRAYYRCTMTVGCPVRKQVQRCAEDKTILITTYEGNHNHPLPPAATEMASTTSAAATMLLSGSTTGKETLMNPRSYFPLAPPYGSTMATLSASAPFPTITLDL…
>AkWRKY2
MTPPDRKVSPPADPKAAIRELIRGHEVAARLGALLRRSSSGDGGRDEAGELAEEVLTSLSKALQALDSGETSEVCRAAAAVASSLCSDDRRSAASTGKRKARTAADCRGGQRRRSHSYTRVVKSKTTDDGHTWRKYGQKGIQSATHPRSYFRCTHKHDRGCQAIRQVQKSEDDPSTFVITYMGEHTCTNAANSGQPGAGRAAGEPFLITFGDSAVAMVGGPPAPEPAFVGPVPPGQESADDDALSGLSRNDSSSEYLMLPELAGLGGASDIGDATSGLHSSCVSPSSLDMDLAVDSFQFEEYILNLDQDDLSFRFPLSYI*
>AkWRKY3
MEELEEANKAAIEHCHGILNMLSQPQDRVQCRNLEVETEKALSKFKEVYFSLNSGLGRGRVRKQTMIHTPLHDQKVFLDNPIVPCRSESSSNPLHLLPRDARLVPQQNMLGSTALEVDSASGCALQLLSQAAPTTPFQLVQQRQSNQTFHLPQHVRFLSDMYRRSNSSSSLKFESPSCTPTMSSTRSLVSSLSVDGSIGKLNGSAFHLIGVPQSFGHTSLQQPPNKRRCSGRGEDGKCATSGRCHRSKRRNLRLKRSIKVPAISNKLADIPPDEYSWRKYGQKPIKGSPHPRGYYKCSSMRGCPARKHVERCLEDPSMLVVTYEGVHNHARILSQSAHT*
>AkWRKY4
MCSYFCRQGTDARQPGRSRSTASYIGWCVPGRRMPMNPSFLMSMEGHNDDFADRSSQLGDTAAMSRELGSHTMLFAIPGPAGGLVEINMVSSGEDGGVTAGDIGGGDSARTIKHKVPGKVERRPCSIFSKVPLVSDGVTTASSVGSSKGSIEISPMLVRDTAPEAKASSVGCPLEREGLQIASSRPPGIKKRKDQAKKVVCIPAQPAASNKPGGEVVPSDLWAWRKYGQKPIKGSPYPRGYYRCSSSKVCSARKQVERSRTDPSMLVITYTSEHNHPWPTQRNALAGSTRSSQPTKNSPSAMKSPPRCQGPAATVKVEHKEAPSTVASTTATPAKDEYSPETEMKTTGFGGEYHHKLERGSFWDYQPMLPEWSQPDDLFADLGELASHDTMGNLVFSEE…
>AkWRKY5
MPFDVATAVKEIAKGHEQISLLRALAAVAQPGGAWPENAEELFDGVMKSLGVALSTLNPAAERIPHRQPEPAAPTKLAQPGSEKLTRKRKGTRQTKNKNDLPRKRMLTDSWTVTTSQPMNDAYQWRKYGEKKIHGTQFPRCYYRCAYREEQGCQAVKQVQQADNDNPPMFVVTNIGQHTCTIAEIVSKRGFAIVAAKYSSSSTILCSGVRQGSCVPSASLSTEESPELDMVDEEDMRAPSPTGCPDQQDQKGCEQVEVINREFCNGASDMSDVMISSMLYPMSPCSTMHLEMTTDPGATLGTGALEYIDDLWLF*
>AkWRKY6
MAIPEAKSPPPSDLNAAIGGVRRGRELAAQLVALLRGDAGQHGAVEDAGGLAEQVLASFSRALSALDSGEPSAASDSPRWSDHGSSESSTWGRKARPAGERRRGQNRRSTNNTSPSLPFPSLPSPPPRSQPYAWTRVASKTLEDGHTWRKYGQKEIRDSKHPRCYFRCTHKHDQGCQAARQVQKSEEDPSMFLITYLGQHTCKKPAAPPRPDGREPPFAITFGTPAARLAGGGWDDPRGLLPAAPFPQTNRAAEDDVVSRNSSSSPEYLMLPELTPLEDTPVMGISSVASIDVAGDVMASGFLGVEFTGDSFQFEDMPGLQYDDFTFVYC*
>AkWRKY7
MEVLMMTWNRPVVKEEKDAESLDGEGDGGCIEKFGNKATKLDRHQPDSSSPGQKDSSFCKQDEKLESTRVEMGEVKRENERLKAILARIMKNYQSLQTQLSSIVPQELDTKPDLENTGIPPGAEESDLVSLSLGTSPRRNKEVEKTATSGKTEEDAQMNEGLSLGLDCRFDRGSGASSEDDQWKYWSHEKSPDQEPKEEDAGELPWPPSHALKTTSRPGDGEVPQQTQVIKKARVSLRARCDTPTMNDGCQWRKYGQKIAKGNPCPRAYYRCTVAPGCPVRKQVQRCADDMSILTTTYEGTHNHPLPMSATAMASTTSAAACMLMSGSSASRPEIRAPAMADSTADAASLGDLHFGLHDVSRQRRFCLPSRPSISSSPSHTTITLDLTSPPTSSSHSTQ…
>AkWRKY8
MPSTLMTENHTTCADILMFGNKATKLDRHQPDSSSPGQKDSSFCKQDEKLESTRVEMGEVKRENERLKAILARIMKNYQSLQTQLSSIVPQELHKKPDLENTGIPPGAEESDLVSLSLGTSPRRNKEVEKTATSGKTEEDAQMNEGLSLGLDCRFDRGSGASSEDDQWKYWSHEKSPDQEPKEEDAGELPWPPSHALKTTSRPGDGEVPQQTQVIKKARVSLRARCDTPTMNDGCQWRKYGQKIAKGNPCPRAYYRCTVAPGCPVRKQVQRCADDMSILTTTYEGTHNHPLPMSATAMASTTSAAACMLMSGSSASRPEIRAPAMADSTADAASLGDLHFGLHDVSRQRRFCLPSRPSISSSPSHTTITLDLTSPPTSSSHSTQISRILSNFPFSTGYS…
>AkWRKY9
MEHDGWDLQAVVRGCCGTTTAAAADPFCSFPPLLQEGWGEQDDLRFCFPEIFGAQTEIHGLDELWKAFVADSPRHQNQQQPQEQQLLLSPQGSGSSCSAAPQLPAGGGGPILCSLPQQLGRQPPQRTPPHTPRPKRRKNQQKRVICQVPADGLSSDMWAWRKYGQKPIKGSPYPRGYYRCSSSKGCLARKQVERSRTDPGMFVITYTGEHNHPQPTHRNSLAGSIRQKFPSSSSPASSPAAASTPAASTQEVNAPGGGRLEQPDCKASPCSPLSSPSAAGLSPATPLTDSMEEELHLPRREGQGVEEVGVEEGLLLVGDMEMLGEDDVLFLGLEELSKPDAGANFDDAFSEHFGGFPTPWMANNTAAAAGGS*
>AkWRKY10
MDDWDSRSGTSEPPGEEGASCWPFAFGGLDAGGALPPLSSGYFCGAIDGENAALREFRWDLDVDPRAPALDRADPGAGVVESRSSTPPPWAGGRPVDALSSSSSEEPQPPGNPSDIPADAPAGTVAKTGRSKGQKMRTRQPRFAFMTKSEIDHLEDGYRWRKYGQKAVKNSPYPRSYYRCTNTKCLVKKRVERSSEDPSVVITTYEGQHCHPSVVFPRGIVHAHDAAALAEQPAASPPPPPPYFPPVQIRATHPVGILPRSGPINEERAGVSLQELTRPLPTDDGLLGDIVPPGMRNRT*
>AkWRKY11
MAENEGGVPRAAPPARPTIALPPRSAYESLFLGRPGGGGVSEVSPGPLTLVSSFFAEDPESECRSFSQLLAGAMASPVGGVAGWSSAAEGREASAAFSAAAAAVTSSTAGATPQEGAQREREAGGVRPHRPLGVMVSPSQFFTVPAGLSPASLLESPAFGPAPFGMTHQQALAQVTAQAVQAAQASAHSQIQVEYPPDTSGEAATSMQPASSSLNSAFVQQTQNLASDTMATTSERAEGSHSDQRSQAVSLVGKPTDDGYNWRKYGQKQVKGSEFPRSYYKCTHPDCPVKKKVERSLDGQVTEIIYKGQHNHPKPPPNKRSKDGPLGGSSELNGRLEVPENSETGSQGQIGSLNGTREHMAAGQISRRDQESGQATAGHFSGSSDGEDVGGAEVRTEEG…
>AkWRKY12
MERPREMALLQPSTFQQQEEDSVGCDDAGGKRERIEEVDFFSERRRRSRTDDVDGRGEVSGGRKDSSVSGINTGLHLLTVNTGIGGDDNDRTDHKLRVLRDELDKLSEENQRLRNALEQLTRNYSALQGQLHLAMQQQARENRPAERCAKNEVSGQRASSEQQFMERGPVSTRCNDGDPSDGEEDSSAPSPSLSNSDGASKGHRATVPGPKRRLSPDDENDRDADRAPEVPCRKARVSVRARSDAPMMNDGCQWRKYGQKMAKGNPCPRAYYRCTMAVGCPVRKQVQRCAEDKGILVTTYEGNHNHPLPAAATAMASTTSAAAAMLLSGSSTSREALVSSGFFPPAPYASTMATLSASAPFPTITLDLTQPPNPSGQLLLPPASAMPFPLPLPVNFTQK…
>AkWRKY13
MMANAQEGRKVGMENLAAVMGAAAAPAFPDQIGGGLGTGSEFPGFDDVFRNSSVCGFLELLGQHEFSSSLLELPGLPPPPQPPLSLPKRTFPGGTLPGLPPASESSDTVNFPATPNSCSVSSSSTEAATDAEQTKSAVTAEAGDGEGEEDQEEKPTKQKSGGKGGGGGKKGQKRQREPRFAFMTKSEVDHLEDGYRWRKYGQKAVKNSPFPRSYYRCTSAMCGVKKRVERSSEDPTVVVTTYEGQHTHACPVGSRGGGGPGGWHHHGYASGAVGGAGGHGATEPLMPRPDVSSFPLPLQQLSALHQQQQQPQLSFFGGDLTPPLPANFAIAPPLGSIAACALRDTRQGVYGMERRYTNPPTGCAAVRT*
>AkWRKY14
MCSYFCRQGTDARQPGRSRSTASYIGWCVPGRRMPMNPSFLMSMEGHNDDFADRSSQLGDTAAMSRELGSHTMLFAIPGPAGGLVEINMVSSGEDGGVTAGDIGGGDSARTIKHKVPGKVERRPCSIFSKVPLVSDGVTTASSVGSSKGSIEISPMLVRDTAPEAKASSVGCPLEREGLQIASSRPPGIKKRKDQAKKVVCIPAQPAASNKPGGEVVPSDLWAWRKYGQKPIKGSPYPRGYYRCSSSKVCSARKQVERSRTDPSMLVITYTSEHNHPWPTQRNALAGSTRSSQPTKNSPSAMKSPPRCQGPAATVKVEHKEAPSTVASTTATPAKDEYSPETEMKTTGFGGEYHHKLERGSFWDYQPMLPEWSQSDDLFADLGELASHDTMGNLVFSEE…
>AkWRKY15
MAGRDGWWAAPLAPPSPTRSLPVRALIGGGFGVHGIAGEGGPTGAFAPCSTSGSFSSSCWSFNFGPAGVISAGRAKVEMECGGNAYAIQSGGAGEIMDAEVGFRDGEACPAGRRNPLPPLQQQKQKVPSPIKNGKSIAERRAERCGFSAPRINTAKFRCSGSPICSPAAVRSPCLTIPPGLSPTALLDSPVMLMNAQAQPSPTTGTFPSSLHNHETLATMPLKDGMGEGNSEALDSSFVFKLPLDPVSTACIQRTKSKVSSHTSMEHLGMNYIHSQTLAQMPMQTEYEGHAGFLGEILSKSNASDSQSDMEASDDTVAKGKNTSVPSCHPGISDETQLEEQRTRHGVSQHLQGGDQAGAFPSLCAGRPSDDGFNWRKYGQKQVKGSEYPRSYYKCTHPN…
>AkWRKY16
MKSSPSSAAWTDPTSLSLGLNLGGGGGTLRFPKQEPPVRAATFASILGTRDFMDAERTAPTKEEVLSSPHPNPNNSCSSTASLGLLPVRSQSSDGDVGTVLAGDLQAGSLEAELARVSEENRRLNERLAAVCESYNALQSQLTEIMSTSSSDKRAPSPSPSRKRKADSHESVSNEDVGGAAADGRGRTISCMECTSSEEDSCKKPREESKVQITKAYVRTSPTDTSLVVKDGYQWRKYGQKVTRDNPSPRAYFRCSFAPVCPVKKKVQRSVEDRSILVATYEGEHNHPHPSQAQSPAGSRPSGAAPCPVPASSTSPSATLDLTAQRLHQNAGVARREMEQPQFQQLVEQMASSLTKDPTFTAALATAISGRIMKF*
>AkWRKY17
MREILSVILHGCELARELEANLPRMADQPHLLLDSCKAVAADFNSAIDRLSSDPHGVFGESSGSGRHHLSAGEEDSLGSDLVIRAMDLLNTKAMEEESPFFVRPLPESDMGGPSELPELGLEIPTTSALGIVEFCASSARGHEGITEVGHFAGASRQAAPPAAMAASGSATRPTGPSAQRSARKRKGSSHTWTRRVPALRTGNLEIPPDDGYTWRKYGQKDILGSRFPRSYYRCTHKSFYGCEAKKQVQRLDDDPYTYEVTYCGHHSCRTSPTPYPIIANRGTAPRSESGTQAVLAQLPPSLSMSMQLGNWFSGAGVESQKDDKYHVSQLHGGESNVTATGSPQAQVRGGRDPECPVADLADVMFNSRGSANSMDAIFSTKQDD*
>AkWRKY18
MPTLRHGRTITELNRSWELTRRLRVLLREMPPEDLRREPAVALSLKLLRSLTAALRVLESSSKEASLQCSQPPERCGWTVREAAGEKRHGRPEKMEKRAHRSRAELTATPYLDGHQWRKYGQKMITGANFPRSYYRCTYSNEDGCRATKQVQQAEGNQNEPHMFWVKYNSEHTCRNRQMEPPVDSRSLELMEGNPRGSSQKQAWIDFGTSNPGTCEQVPLLSFSSSSSSDQDEVAVSSLMLPTNSSPVEYFGQIETVLQPIMMGRGGDRSLPSTNSVIMPGLVDGGLEDDLLGYDYFFQSHLEDV*
>AkWRKY19
MNSGGYHQGIKEEDRGYSDFSFQTHPAHGNTSASVFRNSSGPTSTVRLLPLLLNSHVGSGVLTLTFHGAVNPQEEAFKGLQQQPWSYQEAPNRAPEFPALKANIKTELPASNQTSSLEVSSMAANAQGNNGGYQPDYSHHSQGLQRRSDDGYNWRKYGQKQVKGSENPRSYYKCTFPNCPTKKKVERNLEGQITEIVYKGQHNHPKPQSTRRNSSSSQLGQAPPASAEASEQSFGGRAGTPVDSVATPENSSASFGDDELDMSSQRTRSGGDDFDDDEQPDAKRWKQEGDSEGISGQGNRTVREPKVVVQTTSDIDILDDGYRWRKYGQKVVKGNPNPRSYYKCTSVGCPVRKHVERASHDLRAVITTYEGKHNHEVPPARGSGAQVARPAPTENPNVT…
>AkWRKY20
MKFHADMYRRSNSSINLKFDSSSCTPTMSSTRSFISSLSMDASVANLDGKAFQLIGGPQSSDRVSLQQPLKRRCSGRGEDGNGKCATSGRCHCSKRRKLRVKRSIKVPAISNKLADIPPDEYSWRKYGQKPIKGSPHPRGYYKCSSMRGCPARKHVERCVDDPSMLIVTYEGEHNHARLLTQSAHT*
>AkWRKY21
MEHGGGPCRDLNQLISELTQGKELTRQLETHMERSSSPTEQCKHLVQSLLSTWDKAIFMAQSSGEWDCERRGGAGWPPSAGGSDSPCSLTGSPRSEGSDRAPRDHPLESREMIKKRKTLPKLTRRVRVGSETTGLEGPLADGFGWRKYGQKDILGAKHPRGYYRCTHRNSQGCPALKLVQRSDDDPSVFDVTYRGHHTCIQGVNPAAETSTAAEAAAEQQQQEVGNAPGERLLLDFRSALTVRTEGLDDGGPFPFPLPSPSFSFPSAAVGWASSPAAALDSPFAGSFSPPFISPRAASEPTSFPAPPAQVGASGGRQSPPAPESDLADVFCGTASNADDLWSAMDRVESDPNFPFDSRFFPGEFH*
>AkWRKY22
MFPDLLAAVGSFQTDLSALPGQPFQQPATSNSLDVWASILNPGPAAGLALGEQNLLRQGGSALGGAVPFNNGGGGGKDVKGKAAAVAAGRVVKKLTRPRFAFQTKSPNDILDDGYRWRKYGQKAVKNSPYPSTGLPFFRDQLTLFRSATGVTAQTAQRRGRRLDVVFGDRPALLCCARTAVPRPPIVVYATAEEMENKIPSFPDHIVSPGIGHHMSMQKRGTDLNTRLNDLVYIQYNWRLKERFKERRMQPEKYDPICFDDLDWSSEWMIGRYLNDDLVHESSALRWADVDVVLEASEFLDGPSRPRRTRVRRSGTSSVLTQSSYALGDDFEGNEEDDEEHEWVDVEEDSEDDADLHEDESDKEEDDDIDNRERAYGDPLARASLDEDMGFDIRI*
>AkWRKY23
MEGDHRGAPRGYVLELPPISTGFGMHGMDFDPLEEEEAHNHILGFINPCQSGADLRAAAPLPFAGAAMAASDDPTHPKQWSIEEVGGSDPKIANDQASSGNGGGNPWWKGSSSEKSKVKARRKLREPRFCFQTRSDVDVLDDGYKWRKYGQKVVKNSLHPRSYYRCTHSNCRVKKRVERLSEDCRMVITTYEGRHTHIPCDESNSSEQESFNLY*
>AkWRKY24
MEVSFTCKDDDSNSSSSGGPGGGHFLGDQEEAASVPPEHPAGATPAHPLAPDAKLSPTSAAASTGTPGISASPSPKRSGRRSVQKRVVSIPITDADGSRAKGCGEGAPPSDSWAWRKYGQKPIKGSPYPRGYYRCSSSKGCPARKQVERSRLDPNMLVVTYASEHNHPWPLPKNNNNNHQQQQRQQQQPPSPAAAVSSLPKPSPPEPDAPALPGPPLSSSPASADLDDSGFPADLLGEDAPLGMIPDEFGWFADVPASSPPPAESFLGGCMMPMVMEDDVELGAGADAAGDEDSSLFAGLGELPECAVVFRRVRLQMASQEAAAAPCCGTTG*
>AkWRKY25
MADAEAPAQLGKHAEDVGKNPQKPPTMPSSPSRKTKSKSSSSAHDAAAAASAPDHAVASSSVAVKGGRAAKTSALGTLAIPVPVALNSGLVSDGGHGGGDSRSFSQLLAGAMASPVGNSQATPILAVPVDAVRLPVVAVPCIIAPAALLDSPGFTGQFTMTHQAVLATVTAQAQMQLQSGYTTPAMISSPVPIQQRPPSASEENTPSSVVEQPPSPDQKLQIAPIVLKSTSGDGFNWRKYGQKQVKSGDNSRSYYKCTQTSCFAKKKVERYPDGRVVEVIYRGGHNHDPPQKTKCSKEKGPQCSGRSGDNDMLTLASGDTNGSEPSPSKMSRCAHKDPPQVTKYSKEGGPRSTGPSGDNDCLPLPSADNNGSEHSSKMEQNSGGDTSEHQLHCSNDCGG…
>AkWRKY26
MRLPSIMESSASMAWTEHTSLSLGLNLGVGGGGVATLRHPSGEPPRLQTTNFIDTDRSASPAKEETAGALEAQLSRMSKENRMLSEKLAAVYKDHNVVRGQLIDLMNISSSEKGAPSPSRKRKADSLETVSTDAVPDVGKATCWESSSPREDDLCKKPREESKVKISKAYVRTSPADTSLVVKDGYQWRKYGQKVTKDNPSPRAYFRCSFAPVCPVKKKVHIDSHISVFSTTYPSPGASEYFRCSLMLQVQRSAEDRTLLVATYEGEHNHPHPSQAELHAGCRPGGGAPCSVSVASSGSTVTLDLTASGLSQPEVEMDHRATVDPTQFQQLLVEQMASFLTRDPNFTAALAAAISGRILQS*
>AkWRKY27
MRLPSIMESSASMAWTEHTSLSLGLNLGVGGGGVATLRHPSGEPPRLQTTNFIDTDRSASPAKEETAGALEAQLSRMSKENRMLSEKLAAVYKDHNVVRGQLIDLMNISSSEKGAPSPSRKRKADSLETVSTDAVPDVGKATCWESSSPREDDLCKKPREESKVKISKAYVRTSPADTSLVVKDGYQWRKYGQKVTKDNPSPRAYFRCSFAPVCPVKKKVHIDSHISVFSTTYPSPGASEYFRCSLMLQVQRSAEDRTLLVATYEGEHNHPHPSQAELHAGCRPGGGAPCSVSVASSASTVTLDLTASGLSQPEVEMDHRAPVDPTQFQQLLVEQMASFLTRDPNFTAALAAAISGRILQS*
>AkWRKY28
MTVVDLMGYSKMDEQMAIQEAAAAGIRSMEHLVFQLSHQGQHHKSPQQLDCREIADFTVSKFQKVISLLNRTGHARFRRGPTVFPLPPAAGGGASAAAPSFLNAVPVAQVAPQSLNLDFTKPTPRMAKGGEGTVTSKFSKDSFSISPPMSSTNSSFMSSITGDGSVSNGKQGSSSILLAPAAVPAATLSAGKPPLSSSFKKKCHGHSDISGGRCHCSKRRKSRVKKTIRVPAISSKIADIPPDEYSWRKYGQKPIKGSPYPRGYYKCSTMRGCPARKHVERDPHDPSMLIVTYEGEHRHIQGGAVHDGGAIVPVPSPAGSLVFESS*
>AkWRKY29
MFFCVWVLIIGGYFVGSSCLCCCSWWVCVVSVKEQGLNVSLMAGIDEDVSVLGDWRPTEPSPQPFISNILDDDFSPRTFSDGVPQSGAVGALPEEQQPEAVPGPDEKDDVLAIEISDGPFPEPNVLNVVPKPGARGSLAERMAARAGFSAPKLSTARIRSSNMVASSSEAQLPYLTIPPGLSPTTLLDSPVFLSNSMAQPSPTTGKFPLEQSSAISSVPPSANSEKTEGHNFADVDSTLDPPQSLPTIEVSVQPELSKHENEDTADVRIQNPQEFNAKSSFSESSEQRDTAGDFALNQNVSDSVLGDEQLPPLDDQQDGEGETKGEFSSGSVGAPAEDGYNWRKYGQKQVKGSEFPRSYYKCTHPNCPVKKKVERSHEGHITEIIYKGAHNHPKPLPNR…
>AkWRKY30
MLENPRSEVRDLRAGDGEVESPGGELRFEGFGARNGGVSGEELDPGVTPGGAQGVGARYKSLSPARLLIAARSPCLTIPPGISPTTLLESPVLLTNIKAEPSPTTGTFSMPLPVNHVVGSKRLSPPRNNSNDTAQDEGKNVGLEFESHIKLCSATGTSLSGSLAYVGLLEQQSETLSQVKGQHQSQTFETSCAVIPESVAVSSNKLTLSVIKTTKPEIEILDSPNAEPVANGSQLAKGLENGIQVPAAGQKEQEQLVVVEKTSDDGYNWRKYGQKHVKGSEFPRSYYKCTHANCQMKKMLERSHDGQITEIIYKGQHDHPKPQPNRRLAVGTVLCSQAEERPDGFSSLVNGEAKSSNVHDQASRPTDPSGTSELSPVSASDCDVEGSGARPNEIVEETD…
>AkWRKY31
MSVKEERVLQIDLSLKIEDEGGCDGVYGRESHEEAEDAPILNGGGTPGDAEEEEAGDLRMKGGGDQDDQEELQGEDRTMQESFAADELSLLQAEMNRMKEENRLLKRVVERAMKDFSDLQMKFAAIQQQDQRKDPQMFLSLGGNLQEPAPCEEPMRAEGKDALGLSLRLQTHENPPDGDEDEAVEQKRRELSNWVPLDVRQHTNVDHLAAGITSQSINPANRKTRVSVRVRCQGPTMNDGCQWRKYGQKIAKGNPCPRAYYRCTVAPGCPVRKQVQRCQEDMSILITTYEGTHNHPLPVGATAMASTTAAAAAAANFALLPGGGSALLSQHADGFPGGVYQMPSPYLRPHLMNPSSATSPSSTSSQSSSAGGMMLDLAGIGGAHARRQFDLSISPSSSY…
>AkWRKY32
MSVKEERVLQIDLSLKIEDEGGCDGVYGRESHEEAEDAPINGGGTPGDAEEEEAGDLRMKGGGDQDDQEELQGEDRTMQESFAADELSLLQAEMNRMKEENRLLKRVVERAMKDFSDLQMKFAAIQQQDQRKDPQMFLSLGGNLQEPAPCEEPMRAEGKDALGLSLRLQTHENPPDGDEDEAVEQKRRELSNWVPLDVRQHTNVDHLAAGITSQSINPANRKTRVSVRVRCQGPTMNDGCQWRKYGQKIAKGNPCPRAYYRCTVAPGCPVRKQVQRCQEDMSILITTYEGTHNHPLPVGATAMASTTAAAAAAANFALLPGGGSALLSQHADGFPGGVYQMPSPYLRPHLMNPSSATSPSLTSSQSSSAGGMMLDLAGIGGAHARRQFDLSISPSSSYT…
>AkWRKY33
MGGEERGAPRAAAAAPPRPTITLPPRTTYESLFRGGGGFGAPEVSPGPMTLVSSFFAEDDGECRSFSQLLAGAMASPAARTRVGALGGGEPQVSAAPSGASAAATAPTEEGEKERSSGGVRPHRPLGVMVAPSPFLTVPPGLSPATLLDSPSLFSPGPYMMQGPFGISHQQALAHVTAQAAQANAQMHMQVASHSDVSAAATSLTQPASSDVSSAPLDQTQTLTSDAKVTILEAAECSNSKQKSQSAPVILDKPADDGYNWRKYGQKQVKGSECPRSYYKCTHPNCPVKKKVERSPEGQVIEIIYKGQHSHQPPPPNKRAKESCSLPGGSSEVNGNSDVADNSETASQGQVGNVNRSGEHMIVTQTSIRDQESGQAAAEQLSVSSDGEEVGDAEMRTED…
>AkWRKY34
MAVELMMGYEGDRGGGSREGTVEEAALAGLRSMERLIGLLSHHCQEQQEQQQPQQERQDVAVDCQEAVAAVTKFRKVISLLGRTRTGHARFRRAPPPVAAAPQLPLQERQQMQRLRVEEPAAVAERESQSGRKMKEEEVASAEMEGPVKVYCPKPIQQRLPPLPHHHQNHHHHPLPHHHPHQRLLPAASAGNSRASSLMSGDAATTAMGASSVSSFQVRAPALSAGGVGLQPVSSSSPLPLKRKCGTRSEDGAALCNGSTTGGPSGKCHCTKRRKLRMKRTVRVPAISAKMADIPPDEYSWRKYGQKPIKGSPYPRGYYKCSSVRGCPARKHVERALDDPAMLIVTYEGEHIHHDAPAAASRPVASEGAPPPRHAHADSSP*
>AkWRKY35
MATDWDYRVREAAQGSLGSAHRLLQCLSGQRLGGSALEVGSAAKEAIAGFRSLVSLLEGSLPSHRKRVRRGPLPNSKGIDPAHLMDRGDPPKVAATFLTGPGGLQRQRQAQVPPAKNKTALRLDSCRMDYRPMSTMPSRPTSFVSSVSVDGSSNSSMGKQLLNYYCYSSTSSAQTSVGGSSSFYAWKRKHLGEEGSVRCTMSTGGCHCSKRRKQRIKRTIKVPAVSSKLADIPPDDFSWRKYGQKPIKGSPHPRSYYKCSSMRGCPARKHVERCLEDANMMVVTYEGDHNHPRTTLSIPSFLITQGNNAIISK*
>AkWRKY36
MATDWDYRVREAAQGSLGSAHRLLQCLSGQRLGGSALEVGSAAKEAIAGFRSLVSLLEGSVPSHRKRVRRGPLPSSKGIDPAHLMDRGDPPKVAATFLTGPGGLQRQRQAQVPPAKNKTALRLDSCRMDYRPMSTMPSRPTSFVSSVSVDGGSNSSMGKQLLNYYCYSSTSSAQTSVGGSSSFYAWKRKHLGEEGSVRCTMSTGGCHCSKRRKQRIKRTIKVPAVSSKLADIPPDDFSWRKYGQKPIKGSPHPRSYYKCSSMRGCPARKHVERCLEDANMMVVTYEGDHNHPRTTLSIPSFLITQGNNAIISK*
>AkWRKY37
MSSYSFPSSSSSGNDNSDDVFFDISDYLALAFADEAQEEAPALLPTHQRHRPVEGGGGGVDAQAAGDRRINARPVDDNYGGFAPGFACRGREDVGRNTAASVGQRVAFRTKTQLETLDDGYKWRKYGKKKVKSSPNPRNYYRCSSEGCNVKKRVERASEDSSYLVTTYDGIHNHEAPSRTGMPLPSPRPPPPPPPPPAFSSEYYGC*
>AkWRKY38
MAAVMELSQVAMPFPFLATEEPPLHLPNYAFTGGSFEELPAFDFPEYMPLFDGSFPECSAALATGSQGPNPVLPAGGSRDPGMTSDGMMGVKRLRMDPGARIAFKTKSRIDILDDGYKWRKYGKKSVKSNPNPRHYYRCSSDGCSVKKRVERARDDHSYVITSYDGVHNHRPPGVDVYHAVPGGHAAAHGWMDTVMAASQPFETSTQVAHLSS*
>AkWRKY39
MKGVLSLGLESNFDRSCSDPSETQTNNASPESSFEETKGEEAGEPCPTTKMLKTMRSEDGDASELGPVKRARVSVRVRCDGPTMNDGCQWRKYGQKIAKGNPCPRAYYRCTVAPSCPVRKQVQRCAQDMSILITTYEGTHNHPLPVSATAMASTTSAAASMLMSGSSSSRDHAATSSIATFHGLNFGLSDISRQRQFYPTNPSFISSATSCPTVTLDLTAPSSSSPPTQFSRLSSSFPSTASYPQTSLTFSSSQHPNTTPTPWSSGYLGYATQPYNTKSQPFYNSFTQQATTHSAPLAGSQASLTDPAIAAATEAITSDPSFQSALAAAITSIVGGNGGSQAVAEALRQNHKWEEHQVSTFSPFTPSSNGSGCASSYLTRSTPSSSNPQRESLMFLQPS…
>AkWRKY40
MENGGAWGSDMLISELAQGQELMRQLTALLEQSPAPVQCRSLVQSIQSSLEKAISMARSSSDSGGPAAGGDSPRSVSGSPRSEDSGRMLKDQERREMCKKRKTLPKWTDQVRVCSGTALEGPPDDGFSWRKYGQKDILGAKHPRGYYRCTHRNAQGCLATKQVQRSDENASVFDVTYRGTHTCVQRGGSSPAAAQQRRPQPTGDDSLNRRIDAENPFPLTCRAGLTVRTEGLDDHDLTSPPFSFSSTPTTSCGKAQEGHIFSSPSTPLDNQFGGSFSPPFISPTASCSSYFPVSPCQVSGFGGSPNFQALESDLTEIVSAAVSVTSSPCVDLDFILNAEFDQNLPFDASFFS*
>AkWRKY41
MSENRDLYHHDHFFKGRGSFVPIHDEHLFFPADRFGCVSSPSDLHGVDLSFTGCLSGSADYHVLERAFDLSCSPSSDSFFGPGDGRKPTAAAACDMAIDLSPAAASSCAAAGAGSGAPATPNSSVSSSSTEAQEEDSGRSKKDQIELAKGAGDDGGDKSKKASKPRKKGEKRQREPRFAFMTKSEVDHLEDGYRWRKYGQKAVKNSPYPRSYYRCTAPKCSVKKRVERSYQDPSIVITTYEGQHTHQSPATLRGSSHILAPSPSMPGFRSELLLHHFPGPAPHDIQQGEASHMYLQNQSLVPPQQLQLPDYGLLQDIIPSFFHNNQQ*
>AkWRKY42
MDGDGGRGPGGGPMSLDRAVDSAVGGFLGIKPDVLNSFLVASHSQKPIKSELPRGGSPPMAFSSGIEFPVGLGSRDRRSPAAAAAAAASPGASSDDGESGRQRVSEMDFFSDEKKKKKAGPAGRSPPAADQLNLKVHAVSVKKEEFAEAVNTRLHLLTSNAGSDHSTVDDGMSPEHEKEGKSELAVMEAALARMKNENQRLREMLSQVTTNYNALQMQLVHLMQQRSQMNGNPGNHGAVDEKNEGTDPSMVPRQFMDLGLAAVAAADEASNSSTEVGSPAQSLSPQNNTEVVSMDYRMQRGGSKSSNGDIVPFNQEKPGDVVDEGREGSPEGESQGWASHKLPKLNPTSSPGEQSQEAIMRKARVSVRARSEAPMITDGCQWRKYGQKMAKGNPCPRAY…
>AkWRKY43
MDNKDAERLVVARPVASRPSFSNFGSFSDLLADAIDASPPSSTTETAVPIRPKTMRFTSSANHFPVENSPSMDGDSASALHGSCDKPPIRPLKPDCNSTVIYKPMAKLVSRSTFLVNLGNISVSPQISTEQQTQVQYPQKKEHQYQSLLTSTINQGKQPQFSTCQSMEPSRVLPLSLEQDLKTQQSMSSGDQISHDGYNWRKYGQKQVKGSECPRSYYKCTHPNCPVKKKIERSLDGHVEGIIYRGEHNHPKPQLSKRFPSSLQRKTTSDVCGSDDGEQLTGSLMEKNDLSENTSEIATETYTGKTLLYDDPIYATAYGSHIATSDSCRFSGDCEEMSRATDGAHEPNCKRRRNEDRARGMGAAMGPQDSHVVLQTDTECSISGDGYQWRKYGQKVVKG…
>AkWRKY44
MENENGSTAIFSAGSSQGELAREFLDEQSSFFPLPEAADAPPQPAGESMMRKLLPAVYSGPTIGDIETALAMSNKGGAAAPEPGGRGSPRPAVAVPEKGLNKMENKYTLRIKCCANGMADDGYKWRKYGQKSIKNSPNPRSYYRCTNPRCSAKKQVERSVEDPETLVVTYEGLHLHYAYSHFLLPRPRDFSATASSPGPAAPPAAKRTKLEAAAAPQLQAASTPESPVAAGPATTTGLIAPPAPPRGGEVLEEGSRQEVGGGGGCGGIPRVEAAGEDFLRRPQGLLEDIVPLFVRKPCSDTSTLSSNLSFSSAPSSPPSSSTSSFTWPHSPPSTYFDLGVLSGTV*
>AkWRKY45
MEDDGWDLQAVVRGCCGPARAAATTTTTTAKADPFSSFPSIVPQEGRGEEDDLLLSFPELFATQTALHELEELCKPFFSKAPLQQQQLLLPPQRSPSSCSAASLHPTCGVGAAALPLPQQQIRQPQHRSLPQAPRSKRRKNQQKRVVCQVPADGLSSDMWAWRKYGQKPIKGSPYPRGYYRCSSSKGCLARKQVERSRTDPGMFVITYTAEHNHPVPTHRNSLAGSTRQKFPPSSSAAGSAQEANSPAGCAADCSEPDQANGKAASSPTAAGLSPTTPLTSSMEDELLPPRGPGGQEDGEDEVEGREDDEDLLLVGDMEMLGAEDVVFMDLGDLRDPDHPGTAAASFSDGFPDHFGAFPPPWMGAATAAGGS*
>AkWRKY46
MEVVLKSSPVVKEEKKAESPRSEEGGGACKQFKIEASRYDGKGSNSSSPERKDPSGKKQDDQLESTRAEMGQVKQENERLKMVLGRIVKDYQSLQMHFFDIVQRDQHEKPAEISEVDHGETEESELVSLSLGRTSSGGHKKGEKTPTAGKAKEDEQTREGLSLSLDCKFDRSSGGPREPDQKNSSRENSLEEPKEEEAAEPWPPSKIQKSLRSGDDDVSQQPHLKKARVSVRARCDTPTMNDGCQWRKYGQKIAKGNPCPRAYYRCTVAPACPVRKQVQRCAEDMSILITTYEGTHNHPLPISATAMASTTSAAACMLMSGPSTSPPAIGAPVMTTASTAATAATVNANLHGLDFSLSDAARQRQIYLPNPSISPSPSYPTITLDLTSPPSSSSFSTQF…
>AkWRKY47
MDEWSSISGPLELPVEDTSWAFACGSGVGADADTLSSGYFCSSALGEFSWNLAADASGPPLEPADLDEAPTELAPGVEEHRSPAPGRTGAEETSRAADDRSSSSSGEPRGAAATVPADSPDPGDSPAGTANRGKKKGVKRTRQPRYAFMTKSEVDHLEDGYRWRKYGQKAVKNSPHPRSYYRCTNSRCLVKKRVERSSEDPSIVITTYEGQHCHHAVAFPRAGPHAHDARQFVASTAAPPLFSRPVQFPASRPVGAWPQSRPAAQGNNAHTLTEQLQTILPADDGLLGDMVPAGMAPPMSNTTW*
>AkWRKY48
MAEATASKSNTSGRSEEEFVSDESRTYAQIPTVRELMDDRDALFLLTQDADRPSLFPPEALNKLISTVYSGPTIGDVEAALAMSCSGSTADSSGSHRCLRARIALPAEKGFNKMEGKFTMRVKCCSNGMGDDGYKWRKYGQKFIKNSPYPRSYYRCTNPRCNAKKQVERSAEDQETMVVTYEGLHLHYAFSHFPLPRPSCDVSMTTSSVPAMKRAKVDGRAPPQPSTVLEASAGDTSARPSAAAAAAGPEGSTCSLQELGEVEAASTSLVQRRDAFTAQSSLELPGDLVEIPQGLLEDVVPQLIRKPCTSSSGASTALSDPSLFSVPSSPPSSSSSSPFSWPLFDDLGILSVPSSPASSSSSAAFSWAHGPSFFDVGSKPAGTV*
>AkWRKY49
MGSSGGSLETSASTRAAAFPFSSQFPTSFTDLLNGPGDDEDECRTRFPQAGRGFSDREPGGLAGGGVPKFKSVPPPSLPISPRLMSPSSYFALPAGLSPAELLDSPVLLSSSNLLFSPTTGAFPAQPLNWRMSSTSYQQGVKEKDKGYSDFSFQTNPAQGNSSAFQKSSAPKPTEEVMRASRISAPRSNMKPELIPSNENSSTEISSMASNIQGNNGGNRTDCRRSDDGYNWRKYGQKQVKGSENPRSYYKCTYPNCPTKKKVERNMEGQITEIVYKGTHNHPKPPTTRKNSSLQQVQPPGPAETSECSFGGRVGTPVDSATTPENSSVSLGDDDLDMSSQRSRSGGDEFDDDEPDAKRWKKEGENEGISGSGNRAVREPRVVVQTTSDIDILDDGYRW…
>AkWRKY50
MGDSPSAKPDLVPSQQSKTDAQASRKRKVAQKTVVTVKIETSNTGKQKGEGPPSDSWSWRKYGQKPIKGSPYPRGYYRCSTSKGCSAKKQVERCRTDPSVLIVTYTSDHNHPDPDHPNPSTTTTTTLHCRPTDERGVPATDSTTETTKVSGPTCEQDTAAGNGNAQLQSSPKCSEADAPRDSATTETDKTDRPLSTFSDEVSAQPVKSAEDNFFDELEELPVSSSFTGWVRSSSFDDRVLPPLPIPLLDY*
>AkWRKY51
MGDSPSAKPDLVPSQQSKTDAQASRKRKVAQKTVVTVKIETSNTGKQKGEGPPSDSWSWRKYGQKPIKGSPYPRGYYRCSTSKGCSAKKQVERCRTDPSVLIVTYTSDHNHPDPDHPNPSTTTTTTLHCRPTDERGVPATDSTTETTKVSGPACEQDTAAGNGNAQLQSSPKCSEADAPRDSATTETDKTDRPLSTFSDEVSAQPVKSAEDNFFDELEELPVSSSFTGWVRSSSFDDRVLPPLPIPLLDY*
>AkWRKY52
MCSYFWQRMERDQGDLGDIIRASGCGGESAAAHQYQMIATDWQLPPEPVSFPSSGEVFNDDYGDAHSNFRDPLLHELAGTTFFDCPDSAAGLLEVSVVGDDGSSAVGCGGGSLQSAQKTLGGEEMKRPCDIFSRVLQISPRAIKPPRILIGDVVKVNSGSAGCPLDQAGLQISSPRTPGIKRRKSQAKKVVCIPAPAAASGRPGGEVVPSDLWAWRKYGQKPIKGSPYPRGYYRCSSSKGCSARKQVERSRTDPNMLVITYTSEHNHPWPTQRNALAGSTRSQPAKSSSSAPKSSTRGQRPPPLSNNEEPKGPEGMASPHPPPPIKEEAAEMEKPGDAAEEQELDQVLDQNYEAMLLDSNQPDDFFADLGELESDPLSLVFSKEFLGDKCDEERENKAL…
>AkWRKY53
MENYPILFPLPSSSYYSSLQPSFPSGMINTQTFDHLQGNSPGGFLALKGEDKAAGSEVTRTDLQMEGNCGSDEVNPGKKKGEKKVRKPRFAFQTRSQVDILDDGYRWRKYGQKAVKNNKFPRSYYRCTHQGCNVKKQVQRLSKDEGVVVTTYEGTHTHPIEKSNDNFEHILSQMQIYTNI*
>AkWRKY54
MAVDLMGYARMEDQIAIQEAAAAGIRSMEHLIFQLSHHGQHHQQQSPPQQQQQQTQLDCREMADFTISKFRKVISILNRTGHARFRRGPPAAGPSSAAVVASETAVASACLPYSSTPAAAPVPMSQVQPPALPPPQSVTLDFTKPRPGGFCAGEATVSSQFSKDSFSITPSMSSANSSFVSSITGDGSVSNGKQGSSLLLTHIASAVAPSATLSAGKPPLSSSSRKCHGHGHGHCEDGAGRYSMSSGSKCHCSKRRKSRVKKTIRVPAISSKMADIPPDEYSWRKYGQKPIKGSPYPRGYYKCSTLRGCPARKHVERAPDDPSMLIVTYEGEHRHGQSAVAPPDAALHAAAATATPPAGLLFESP*
>AkWRKY55
MRDELNALLAFSGHGAPSRARPSATVVVLAPSPPVLQPHDVILSLNAEPRDEAPPPLHASSLVGARSACDVSSQPSLAASSVSEFSDPTMACLAPGDGPAVVPGDYDGSTVEHDLELVDPPFQLARRRNRRSARKYHGPNATTSTHKLGQGQKGRIRKHSQDMGSRTSASLGYEVKDLEAELERVSRENKELRGMLHAMSSNYHTLQAQARRIKREMEAGTDRCSTDQYSARGPETEPFRPKTSRVYVRTEANDSTLIVKDGYQWRKYGQKVTKDNPSPRAYFRCARAPECPVKKKVQRCADDQLVLVATYEGEHNHDADGAPDAPNPLNGSPTCSEARLPASRSTSAKPLAAVTVDLTLSGAIPDRKRPQLPSVPKDASSKRRICRSSSSLRTKCNSS…
>AkWRKY56
MSAWDVRDSEFNGKSHVDVGDYGGGSPAGEFGRCPGAGGGPRAEKKSKHVHGGGRFRQVTSQKRPPLLLPGFLGYLLFSSLCGTPHDVILPLSVEPRDEAPPPLHASSLVGARSACDVSSQPSLAASPVPEFSDLTMACLAPGDGPTVVPGDSDGSAVEQDLEFVDPPFQLARRRNRRSARKYHGPNATTSTHKLGQGQKGRIRKHSQDMGSRTSASLGYEVKDLEAELERVSRENKELRGMLHAMSSNYHTLQAQARRIKREMEAGTDRCSTDQYSARGPETEPLRPKTSRVYVRTEANDSTLIVKDGYQWRKYGQKVTKDNPSPRAYFRCARAPECPVKKKVQRCADDQLVLVATYEGEHNHDADGAPDAPNPLNGSPTCSEARLPASRSTSAKPLA…
>AkWRKY57
MAVDLMGYSQMEDQVAIQEAAAAGIHSMEHLIFQLSRRNPQPPQRAPQLDCREITDFTVAKFKKVISLLNRTGHARFRRGPASASASFASCSPPPLVYVAPAPPPPPPPSLTLDFTKPIGVAETTVSSRGTKDGFSISPPMSSANSSFLTSATGDGSVSNGKQGSSLLLPPVVPTMSAGKPPLSSSYKKKCHGHGHSEDISAKYSVSAGSRCHCSKKRKSRVKRTIRVPAISSKTADIPPDEFSWRKYGQKPIKGSPYPRGYYKCSSQRGCPARKHVERAPDDPSMLIVTYEGEHRHGQNAVDADPEAVSAINAGPLGGFVFESS*
>AkWRKY58
MDNKDAERLVVARPVASRPSFSNFGSFSDLLADAIDASPPSSTTETAVPIRPKTMRFTSSANHFPVENSPSMDGDSASALHGSCDKPPIRPLKPDCNSTVIYKPMAKLVSRSTFLVNLGNISVSPQISTEQQTQVQYPQKKEHQYQSLLTSTINQGKQPQFSTCQSMEPSRVLPLSLEQDLKTQQSMSSGDQISHDGYNWRKYGQKQVKGSECPRSYYKCTHPNCPVKKKIERSLDGHVEGIIYRGEHNHPKPQLSKRFPSSLQRKTTSDVCGSDDGEQLTGSLMEKNDLSENTSEIATETYTGKTLLYDDPIYATAYGSHIATSDSCRFSGDCEEMSRATDGAHEPNCKRRRNEDRARGMGAAMGPQDSHVVLQTDTECSISGDGYQWRKYGQKVVKG…
>AkWRKY59
MAIPEAKSPPPSDLNAAIGGVRRGRELAAQLVALLRGDAGQHGAVEDAGGLAEQVLASFSRALSALDSGEPSAASDSPRWSDHGSSESSTWGRKARPAGERRRGQNRRSTNNTSPSLPFPSLPSPPPRSQPYAWTRVASKTLEDGHTWRKYGQKEIRDSKHPRCYFRCTHKHDQGCQAARQVQKSEEDPSMFLITYLGQHTCKKPAAPPRPDGREPPFAITFGTPAARLAGGGWDDPRGLLPAAPFPQTNRAAEDDVVSRNSSSSPEYLMLPELTPLEDTPVMGISSVASIDVAGDVMASGFLGVEFTGDSFQFEDMPGLQYDDFTFVYC*
>AkWRKY60
MEEAEEANRAAVECCHRLLNHLSLPQEKVKYGNIVAESGEAVSKFKRVVSLLSNGLINRRVRKQKTIETPIHQKIFLESPVAACRAESSSKSFQPLPRSLLESAPPELDTSAKSLAQIPHKLFLESPALEMDSASRGALQHASQISSSTPFQFLQQLQNNQRFQLQQQMKFHADMYRRSNSSINLKFDSSSCTPTMSSTRSFISSLSMDASVANLDGKAFQLIGGPQSSDRVSLQQPLKRRCSGRGEDGNGKCATSGRCHCSKRRKLRVKRSIKVPAISNKLADIPPDEYSWRKYGQKPIKGSPHPRGYYKCSSMRGCPARKHVERCVDDPSMLIVTYEGEHNHARLLTQSAHT*
>AkWRKY61
MAGIEENAPVIGDWTPINPSPRTLFSNFLSDDFSPRPFPDDPPGHGKMGALAELEIPRVPPAPKEKDGEVGVEDSSDPFSHLDVFDGPKRGPRGGLAERMARAGFTAPKLNTARIRLASMASSSSEIRSPYLTIPPGLSPTTLLDSPVFLSNSLVQPSPTTGKFPLGLSSNMGSASVLSISDKTKDNHLSDVGAESFAFKPHPPLSSSYFPNTANKAASVDDRQMLPCIKLSVQPKLPKHENQDTIDVQSRNSQDFTLKSELPDSSEQKDATGDLTIDQNVSDSGMGDEPLDDQQDGEGEHKGEISSMPVSAPSEDGYNWRKYGQKQVKGSEYPRSYYKCTHPSCQVKKKVERSHEGHITEIIYKGTHNHPKPPPNRRSAVPTSHPFSEISIDGSLIHA…
>AkWRKY62
MGSSGGSLETSASTRAAAFPFSSQFPTSFTDLLNGPGDDEDECRTRFPQAGRGFSDREPGGLAGGGVPKFKSVPPPSLPISPRLMSPSSYFALPAGLSPAELLDSPVLLSSSNLLFSPTTGAFPAQPLNWRMSSTSYQQGVKEKDKGYSDFSFQTNPAQGNSSAFQKSSAPKPTEEVMRASRISAPRSNMKPELIPSNENSSTEISSMASNIQGNNGGNRTDCRRSDDGYNWRKYGQKQVKGSENPRSYYKCTYPNCPTKKKVERNMEGQITEIVYKGTHNHPKPPTTRKNSSLQQVQPPGPAETSECSFGGRVGTPVDSATTPENSSVSLGDDDLDMSSQRSRSGGDEFDDDEPDAKRWKKEGENEGISGSGNRAVREPRVVVQTTSDIDILDDGYRW…
>AkWRKY63
MEVVLERSPVVKEEKKAESPRGEEGGGACKQFKIEASRYDGQGSNSSSPEGKDPSGSKQDDQLESTRAEMGQVKQENERLKMVLGRIVKDYQSLQMHFFDIVQRDQHEKPAEISEVDHGETEESELVSLSLGRTSSGGHKKGEKTPTAGKAKEDEQTREGLSLSLDCKFDRSSGGPREPDQKNSSRENSLEEPKEEEAAEPWPPSKIQKSLRSGDDDVSQQPHLKKARVSVRARCDTPTMNDGCQWRKYGQKIAKGNPCPRAYYRCTVAPACPVRKQVQRCAEDMSILITTYEGTHNHPLPISATAMASTTSAAACMLMSGPSTSPPAIGAPVMTTASAAATVATANANLHGLDFSLSDAARQRQIYLPNPSISPSPSYPTITLDLTSPPSSSSFSAQF…
>AkWRKY64
MKSSPSSAAWTDPTSLSLGLNLGGGGGTLRFPKQEPPVRAATFASILGTRDFMDAERTAPTKEEVLSSPHPNPNNSCSSTASLGLLPVRSQSSDGDVGTALAGDLQAGSLEAELARVSEENRRLNERLAAVCESYNALQSQLTEIMSTSSSDKRAPSPSPSRKRKADSHESVSNEDVGGAAADGRGRTISCMECTSSEEDSCKKPREESKVQITKAYVRTSPTDTSLVVKDGYQWRKYGQKVTRDNPSPRAYFRCSFAPVCPVKKKVQRSVEDRSILVATYEGEHNHPHPSQAQAPAGSRPSGAAPCPVPASSTSPSATLDLTAQRLHQNAGVARREMEQPQFQQLVEQMASSLTKDPNFTAALATAISGRIMKF*
>AkWRKY65
MEYTSASMSFSLLGANEAALHVPGDDPFAPGGGGSEEQPPSLDVSDYMSIDEGSQLEEYSPAFAFTGECYQDPFLLAEDTGESSMVGRTSSSLNCPGGVQQEEIMEQGIMRYVFRTKSEKEALVDGYKWRKYGKKAVKSSPHPRHYYRCTAVGCCVKKRVEIDREDDSYVLTSYEGNHSHPPPGEVYYPVPRDHDAAAASAAAAQRGPSGGSS*
>AkWRKY66
MAVDLMGYARMEDQIAIQEAAAAGIRSMEHLIFQLSHHGQHHQQQSPPQQQQQQTQLDCREMADFTISKFRKVISILNRTGHARFRRGPPAAGPSSAAVVASETAVASACLPYSSTPAAAPVPMSQVQPPALPPPQSVTLDFTKPRPGGFCAGEATVSSQFSKDSFSITPSMSSANSSFVSSITGDGSVSNGKQGSSLLLTHIASAVAPSATLSAGKPPLSSSSRKCHGHGHGHCEDGAGRYSMSSGSKCHCSKRRKSRVKKTIRVPAISSKMADIPPDEYSWRKYGQKPIKGSPYPRGYYKCSTLRGCPARKHVERAPDDPSMLIVTYEGEHRHGQSAVAPPDAALHAAAATATPPAGLLFESP*
>AkWRKY67
MAEAPSSGAPEQREEPEEEGEQPPPSSPPPPPPPPPPTTTKSRDSPPKPQESPPSPANSAVKPLPDPSVFSASAPAARESAGPKTLAITVPVALNSDVGPDGGHGSGECRRSFSQLLAGAMASPMGSSFAMPIVAVPVDAVRVPVVAVPCFIASAALLESSGFTGQFAMTHQAVLATVTAQAQVQLQSGYAPSPTIPTIAPVPTQQSPPSASEGNVLSPEVDQQPSCDQKLQSAQIVLKTTSGDKFNWRKYGQKQVKSSESSRSYYRCTQANCSAKKKVERCQDGRVIEVVYKGGHNHDPPQKVKCSKERKRQSIVPSGDSEASTLESGEVNGSVPSQSKVEQDSGSDTPEQQLHCSSDCEADASIKAEEDLDEEPDLKRRLTERSLASPSPRFKAVKE…
>AkWRKY68
MEHDGWDLQAVVRGCCGTTTAAAADPFCSFPPLLQEGWGEQDDLRFCFPEIFGAQTEIHGLDELWKAFVADSPRHQNQQQPQEQQLLLSPQGSGSSCSAAPQLPAGGGGPILCSLPQQLGRQPPQRTPPHTPRPKRRKNQQKRVICQVPADGLSSDMWAWRKYGQKPIKGSPYPRGYYRCSSSKGCLARKQVERSRTDPGMFVITYTGEHNHPQPTHRNSLAGSIRQKFPSSSSPASSPAAASTPAASTQEVNAPGGGRLEQPDCKASPCSPLSSPSAAGLSPATPLTDSMEEELHLPRREGQGVEEVGVEEGLLLVGDMEMLGEDDVLFLGLEELSKPDAGANFDDAFSEHFGGFPTPWMANNTAAAAGGS*
>AkWRKY69
MEPPGETPSLHNYPQLFLPPLAPLITSFQVDPLAIPSQQYDQQHPASPSGIDWKTLFFPGTPALISEQKPLLQLDLDHGGCLDAAPPGATEYADVDGRKDGRKDKGKGATGRMKKVNRPRFAFQTRSPDDVLDDGYRWRKYGQKAVKNSTHPRYVSVQAFDELPKHYVEQQ*
>AkWRKY70
MFSSEDQGGVGNSHMVFYTQLSPSHPASSFSPYGYQHSLRALNNPSSSSSSAAGGDGHHHLRDDPLTMAPKHRDDASDGGGPVELGAPTMPRSTTGPWPWDEGEGSGSKRSSAAAGGSHSSCNNNRSSLSVAAIKMKKVKARRKVREPRFCFKTMSDIDVLDDGYKWRKYGQKVVKNTQHPRSYYRCTQDNCRVKKRVERLAEDPRMVITTYEGRHVHSPSHDGDEPKPSTQINFFW*
>AkWRKY71
MAEAPSSGAPEQREEPEEEGEQPPPSSPPPPPPPPTKSRDSPPKPQESPPSPANSAVKPLPDPAVFSASAPAARESAGPKTLAITVPVAPNSDVGPDGGHGSGECRRSFSQLLAGAMASPMGSSFAMPIVAVPVDAVRVPVVAVPCFIASAALLESSGFTGQFAMTHQAVLATVTAQAQVQLQSGYAPSPTIPTIAPVPTQQSPPSASEGNVLSPEVDQQPSSDQKLQSAQIVLKTTSGDKFNWRKYGQKQVKSSESSRSYYRCTQANCSAKKKVERCQDGRVIEVVYKGGHNHDPPQKVKCSKERKRQSIVPSGDSEASTLESGEANGSVPSQSKVEQDSGSDTPEQQLHCSSDCEADASIKAEEDLDEEPDLKRRLTERSLASPSPRFKAVKEPKVV…
>AkWRKY72
MADAEAPAQLGKHAEDVGKNPQKPPTMPSSPSRKTKSKSSSSAHDAAAAASAPDHAVASSSVAVKGGRAAKTSALGTLAIPVPVALNSGLVSDGGHGGGDSRSFSQLLAGAMASPVGNSQATPILAVPVDAVRLPVVAVPCIIAPAALLDSPGFTGQFTMTHQAVLATVTAQAQMQLQSGYTTPAMISSPVPIQQRPPSASEENTPSSVVEQPPSPDQKLQIAPIVLKSTSGDGFNWRKYGQKQVKSGDNSRSYYKCTQTSCFAKKKVERYPDGRVVEVIYRGGHNHDPPQKTKCSKEKGPQCSGRSGDNDMLTLASGDTNGSEPSPSKMSRCAHNKDPPQVTKYSKEGGPRSTGPSGDNDCLPLPSADNNGSEHSSKMEQNSGGDTSELQLHCSNDCG…
>AkWRKY73
MKKVNRPRFAFQTRSPDDVLDDGYRWRKYGQKAVKNSTHPRYVSVQSFDELPKHYVEQQ*
>AkWRKY74
MAVDLIGYSDSRKMEHHVTVQEAASTGIRSVEHLIFQLSDDGHPSPAQQQLHCRETADDFPVGRLGRATSLLNRTGHARFRRGPSAAATAPADGEASPAASFSYTCYSSPSSSTVHTIGSSPRMSSLNSSLVSPVTGDGSVSNGKQGSPALLPPDAAAGNSSATTTMSAGKPPLWKCHGRGPSGDITASVGGRCHCSKRKKDRVKKTTRVPAISSRAADIPPDEYSWRKYGQKPIKGSPYPRGYYKCSSVRGCPARKQVEKAPDDPSMLIVTYEGEHRHGQVVAGGAKGGSTATMTSAGSGSLIMLESSSS*
>AkWRKY75
MKVECAYLKRSEKCLEVGDAEVMGRADGGGGEVGTENQLSWAISPSSFVDHMAGGGVFDHGVHVSLGGFLDLLGPQDLSPAPLLFDLPSAMPHQAAAPAASSDTSAFLALHTSPSVSSSSARPPTIPPDRQSRSGKDSGVGKKKKGQKRQREPRFAFMTKSDVDHLDDGYRWRKYGQKPVKDSPFPRSYYRCTAAKCGVKKRVERSSADPTVVVTTYEGQHTHTSTVGPRCGGGGAFSQQYHKNPSGVVGGGGGERPQVLYCDASGFSLSLQQLGMFQQPQLSMFNSDLPLSPQPPDLAPTSALDGSYGRAQWYTNQAALDCGDLLIRDGGLLQDLVPQGVSKQ*
>AkWRKY76
MGFKYQRLVKKNKNNWLWWRRHLTMDIIGESMGKSMLKKITEIIYKGQHDHPKPQPNRRLAVGTVLCSQAEERPDGFSSLVNGEAKSSNVHDQASRPTDPSGTSKLSPVLAGDCDIEGSGARPNEIVEETDDDPESKRRRRDGSSIDVSTLGKTNLPRVVVQTLSEVDILDDGYRWRKYGQNVVKGNPNPRSYYKCTNAGCPVRKHVERASRDPKAVITTYEGKHNHDVPASRTSSHDTGLGRKINWIGHNGTSSALHSFFSKPNSFYNMICQNILSVPHVIMFASVKTAKNNHEPSSISQGISVCTSTHAWS*
>AkWRKY77
MAVDLIGYSDSRKMEHHVTVQEAASTGIRSVEHLIFQLSDDGHPSPAQQQLHCRETAGDFPVGRLGRATSLLNRTGHARFRRGPSAAATAPADGEASPAASFSYTCYSSPSSSTVHTIGSSPRMSSLNSSLVSPVTGDGSVSNGKQGSPALLPPDAAAGNSSATTTMSAGKPPLWKCHGRGPSGDITASVGGRCHCSKRKKDRVKKTTRVPAISSRAADIPPDEYSWRKYGQKPIKGSPYPRGYYKCSSVRGCPARKQVEKAPDDPSMLIVTYEGEHRHGQVVAGGAKGGSTATMTSAGSGSLIMLESSSS*
>AkWRKY78
MFSSEDQGGVGNSHMVFYTQLSPSHPASSFSPYGYQHSLRALNNPSSSSSSAAGGDGHHHLRDDPLTMAPKHRDDASDGGGPVELGAPTMPRSTTGPWPWDEGEGSGSKRSSAAAGGSHSSCNNNRSSLSVAAIKMKKVKARRKVREPRFCFKTMSDIDVLDDGYKWRKYGQKVVKNTQHPRSYYRCTQDNCRVKKRVERLAEDPRMVITTYEGRHVHSPSHDGDEPKPSTQINFFW*
>AkWRKY79
MKVECAYLKRSEKCLEVGDAEVMGRADGGGGEVGTENQLSWAISPSSFVDHMAGGGVFDHGVHVSLGGFLDLLGPQDLSPAPLLFDLPSAMPHQAAAPAASSDTSAFLALHTSPSVSSSSGEAANDPPRSAVTVEGGAGDEDEEQEEKPKQPSGKDSGVGKKKKGQKRQREPRFAFMTKSDVDHLDDGYRWRKYGQKPVKDSPFPRSYYRCTAAKCGVKKRVERSSADPTVVVTTYEGQHTHTSTVGPRCGGGGAFSQQYHKNPSGVVGGGGGERPQVLYCDASGFSLSLQQLGMFQQPQLSMFNSDLPLSPQPPDLAPTSALDGSYGRAQWYTNQAALDCGDLLIRDGGLLQDLVPQGVSKQ*
>AaWRKY1
MMANAQEGRKVGMENLAAVMGAAAAPAFPDQIGGGLGTGSEFPGFDDVFRNSSVCGFLELLGQHEFSSSLLELPGLPPPPQPPLSLPKSTFPRGTLPGLPPASESSDTVNFPATPNSCSVSSSSTEAATDAEQTKSAVTAEAGDGEGEEDQEEKPTKQKSGGKGGGGGKKGQKRQREPRFAFMTKSEVDHLEDGYRWRKYGQKAVKNSPFPRSYYRCTSAMCGVKKRVERSSEDPTVVVTTYEGQHTHACPVGSRGGGGPGGWHHHGYASGAVGGAGGHGATEPLMPRPDVSSFPLPLQQLSALHQQQQQPQLSFFGGDLTPPLPANFAIAPPLGSIAACALRDTRQGVYGMERRYTNPPTGCAGGENLIRDQGLLQDLVPRHDVVSKQEY*
>AaWRKY2
MERPREMALLQPSTFQQQEEDSVGCDDAGGKRERIEEVDFFSQRRRRSRTDDVDGRGEVSGGRKDSSVSGINTGLHLLTVNTGIGGDDNDRTDHKLRVLRDELDKLSEENQRLRNALEQLTRNYSALQGQLHLAMQQQARENRPAERCAKNEVSGQRALSEQQFMERGPVSTRCNDGDPSDGEEDSSAPSPSLSNSDGASKGHRATVPGPKRRLSPDDENDRDADRAPEVPCRKARVSVRARSDAPMMNDGCQWRKYGQKMAKGNPCPRAYYRCTMAVGCPVRKQVQRCAEDKGILVTTYEGNHNHPLPAAATAMASTTSAAAAMLLSGSSTSREALVSSGFFPPAPYASTMATLSASAPFPTITLDLTQPPNPSGQLLLPPASAMPFPLPLPVNFTQK…
>AaWRKY3
MASPVGGVAGGSSAAEGREASAAFSAAVASSTAGATPQEGAQRGEGGGWGEAEPAAGCDGVAVSNSSRCRRGLSPASLLESPAFGPAPFGMTHQQALAQVTAQAVQAAQASAHSQIQVEYPPDTSGEAATSMQPASSSLNSAFVHQTQNLASDTMATTSERAEGSHSDQRSQAVSLVGKPTDDGYNWRKYGQKQVKGSEFPRSYYKCTHPDCPVKKKVERSLDGQVTEIIYKGQHNHPKPPPNKRSKDGPLGGSSELNGRLEVPENSETGSQGQIGSLNGTREHMAAGQISRRDQESGQATAGHFSGSSDGEDVGGAEVRTEEGDDGEHDFKRRKMDTRVIESNSSHRAVTEPRIIVQTTSEVDLLDDGYRWRKYGQKVVKRNPYPRSYYKCTNAGCNV…
>AaWRKY4
MAKTGRSKGQKMRPRQPRFAFMTKSEIDHLEDGYRWRKYGQKAVKNSPYPRSYYRCTNTKCLVKKRVERSSEDPSVVITTYEGQHCHPSVVFPRGIVHAHDAAALAEQPAASPPPPPPYFPPVQIRATHPVGILPRSRPINEERAGVSLQELTRPLPTDDGLLGDIVPPGMRNRT*
>AaWRKY5
MEDDGWDLQAVVRGCCGPARAAAATTTTTAKADPFSSFPSIVPQEGRGEEDDLLLSFPELFATQTALHELEELCKPFFSKAPLQQQQLLLPPQRSPSSCSAASLHPTCGVGAAALPLPQQQIRQPQHRSLPQAPRSKRRKNQQKRVVCQVPADGLSSDMWAWRKYGQKPIKGSPYPRGYYRCSSSKGCLARKQVERSRTDPGMFVITYTAEHNHPVPTHRNSLAGSTRQKFPPSSSAAGSAQEANSPAGCAADCSEPDQANGKAASSPTAAGLSPTTPLTSSMEDELLPPRGPGGQEDGEDEVEGREDDEDLLLVGDMEMLGAEDVVFMDLGELRDPDHPGTAAASFSDGFPDHFGALPPPWMGAATAAGGS*
>AaWRKY6
MEYASASMSFSLLGANEAALHVPGGDPFAPGGGGSEEQPSSLDVSDYMSIDEGSPQLEEDSPAFAFTGECYQDLFPLAEDTGESSMVGRTSSSLNCTGGVQQEEIMEQGIMRYVFRTKSEKEALVDGYKWRKYGKKAVKSSPHRRHYYRCTAVGCCVKKRVEIDREDDSYVLTSYEGNHSHPPPGEVYYPVPRDHDAAAASAAAAQRGPSGGSS*
>AaWRKY7
MSFSLLGANEAALHVPGGDPFAPRGGGSEEQPPSLDVSDYMSIDEGSSQLEEYSPAFAFTGECYQDPFLLAEDTGESSMVGRTSSSLKCTGGVQQEKIMEQGIMRYVFRTKSEREALVDGYNWRKYGKKAVKSSPHRRHYFRCTAVGCCVKKRVERDQEDDSYVLTTYEGNHSHPPPGEVYYPVPRAHDAAAASAAGAQWGPSNQVIPPVMFDAGPRPEKNPLSRSSS*
>AaWRKY8
MEVVLKRSPVVKEEKKAESPRGEEGGGACKFKIEASRYDGQGSNSSSPEGKDPSGSKQDDQLESTRAEMGQVKQENERLKMVLGRIVKDYQSLQMHFFDIVQRDQHEKPAEISEVDHGETEESELVSLSLGRTSSGGHKKEEKTPTAGKAKEDEQTREGLSLSLDCKFDRSSGGPREPDQKNSSRENSLEEPKEEEAAEPWPPSKIQKSLRSGDDDVSQQPHLKKARVSVRARCDTPTMNDGCQWRKYGQKIAKGNPCPRAYYRCTVAPACPVRKQVQRCAEDMSILITTYEGTHNHPLPISATAMASTTSAAACMLMSGPSTSPPAIGAPVMTTASTAATAATANANLHGLDFSLSDAARQRQIYLPNPSISPSPSYPTITLDLTSPPSSSSFSTQFS…
>AaWRKY9
MFSSEDQGGVGNSHMVFYTQLSPSHPASSFSPYGYQHSLRALNNPSSSSSSAAGGDGHHHLRDDPLTMAPKHRDDASDGGGPVELGAPTMPRSTTGPWPWDEGEGSGSKRSSAAAGGSHSSCNNNRSSLSVAAIKMKKVKARRKVREPRFCFKTMSDIDVLDDGYKWRKYGQKVVKNTQHPRSYYRCTQDNCRVKKRVERLAEDPRMVITTYEGRHVHSPSHDGDEPKPSTQINFFW*
>AaWRKY10
MATDWDYRVRQAAQGSLGLAHRFLQCLSGQRLGGSALEVGSAAKEAIAGFRSLVSLLEGSLPSHRKRVRRGPLPNSKGIDPAHLMDRGDPPKVAATFLTGPGGLQRQRQAQVPPAKNKTALRLDSCRMDYRPMSTMPSRPTSFVSSVSVDGGSNSSMGKQLLNYYCYSSTSSAQTSVGGSSSFYAWKRKHLGEEGSVRCTMSTGGCHCSKRRKQRIKRTIKVPAVSSKLADIPPDDFSWRKYGQKPIKGSPHPRSYYKCSSMRGCPARKHVERCLEDANMMVVTYEGDHNHPRTTLSIPSFLITQGNNAIISK*
>AaWRKY11
MEDDGWDLQAVVRGCCGTTAAAAAADPFCSFPPLLQEGWGEQDDLRFCFPEIFGAQTEIHGLDELWKAFVADSPRHQNQQQPQEQQLLLSPQGSGSSCSAAPQLPAGGGGPILCSLPQQLGRQPPQRTPPHTPRPKRRKNQQKRVICQVPADGLSSDMWAWRKYGQKPIKGSPYPRGYYRCSSSKGCLARKQVERSRTDPGMFVITYTGEHNHPQPTHRNSLAGSIRQKFPSSSSPASSPAAASTPAASTQEVNAPGGGRLEQPDCKASPCSPLSSPSAAGLSPATPLTDSMEEELHLPRREGQGVEEVGVEEGLLLVGDMEMLGEDDVLFLGLEELSKPDAGANFDDAFSEHFGGFPTPWMANNTAAAAGGS*
>AaWRKY12
MKVECAYLKRSEKCLEVGDAEVMGRADGGGGEVGTENQLSWAISPSSFVDRMAGGGVFDHGVHVSLGGFLDLLGPQDLSPAPLLFDLPSAMPHQVAAPAASSDTSAFLALHTSPSVSSSSAEAANDPPRSAVTVEGGAGDEDEEQEEKPKQPSGKDSGAGKKKKGQKRQREPRFAFMTKSDVDHLDDGYRWRKYGQKPVKDSPFPRSYYRCTAAKCGVKKRVERSSADPTVVVTTYEGQHIHTSTVGPRCGGGGAFSQQYHKNPSGVVGGGGGERPQVLYCDASGFSLSLQQLRMFQQPQLSMFNSDLPLSPQPPDLAPTSALDGSYGRAQWYTNQAALDCGDLLIRDGGLLQDLVPQGVSKQ*
>AaWRKY13
MAIPEAKSPPPSDLNAAIGGVRRGRELAAQLVALLRGDAGQHGAVEDAGGLAEQVLASFSAALSALDSGEPSAASDSPRWSDHGSSEGSTWGRKARPAGERRRGQNRRSQPYAWTRVASKTLEDGHAWRKYGQKEIRDSKHPRCYFRCTHKHDQGCQAARQVQKSEEDPSMFLITYLGQHTCKKPAAPPRPDGREPPFAITFGTPAARLAGGGWDDPRGLLPAAPFPQTNRAAEDDVVSRNSSSSSPEYLMLPELTPLEDTPVMGISSVASIDVAGDVMASGFLGVEFTGDSFQFEDMPGLQYDDFTFVYC*
>AaWRKY14
MPFDVATAVKEIAKGHEQISLLRALAAVAQPGGAWPENAEELFDGVMKSLGVALSTLNPAAERIPHRQPEPAAPTKLAQPGSEKLTRKRKGTGQTKNKNDLPRKRMITDSWAVTTSQPMNDAYQWRKYGEKKIHGTQFPRCYYRCAYREEQGCQAVKQVQQADNDNPPMFVVTNIGQHTCTIAEIVSKRGFAIVAAKYSSSSTTLGSGVRQGSCVPSASLSTEESPELDMVDEEDMRGPSPTGCPDQQDQKGCEQVEVINREFCNGASDMSDVMISSMLYPMSPSSTMHLELTTDPGATLGTGALEYVDDLWLF*
>AaWRKY15
MTVVDLMGYSKMDEQMAIQEAAAAGIRSMEHLVFQLSHQGQHHKSPQQPDCREIADFTVSKFQKVISLLNRTGHARFRRGPTVFPLPPAAGGGASAAAPSFLNAVPAVPVAQVAPQSLNLDFTKPTPRMAKGGEGTVTSQFSKDSFSISPPMSSTNSSFMSSITGDGSVSNGKQGSSSILLAPAAVPAATLSAGKPPLSSSFKKKCHGHSDISGGRCHCSKRRKSRVKKTIRVPAISSKIADIPPDEYSWRKYGQKPIKGSPYPRGYYKCSTMRGCPARKHVERDPHDPSMLIVTYEGEHRHIQGGAVHDGGAIVPVPSPAGSLVFESS*
>AaWRKY16
MRLPSIMESSASMAWTEHTSLSLGLNLGVGGGGVATLRHPSGEPPRLQTTNFIDTDRSASPAKEETAGALEAQLSRMSKENRMLSEKLAAVYKDHNVVRGQLIDLMNISSSEKGAPSPSRKRKADSLETVSTDAVPDVGKATCWESSSPREDDLCKKPREESKVKISKAYVRTSPADTSLVVKDGYQWRKYGQKVTKDNPSPRAYFRCSFAPVCPVKKKVHIDSHISVFSTTYPSPGASEYFRCSLMLQVQRSAEDRTLLVATYEGEHNHPHPSQAELHAGCRPGGGAPCSVSVASSASTVTLDLTASGLSQPEVEMDRRAPVDQTQFQQLLVEQMASFLTRDPNFTAALAAAISGRILQS*
>AaWRKY17
MADAEAPAQLGRHAEDVGKNPQKPPTMPSSPSRKTKSKSSSSAHDAAAAASAPDHAVASSSVAVKGGRAAKTSALGTLAIPVPVALNSGLVSDGGHGGGDSRSFSQLLAGAMASPVGNSQATPILAVPVDAVRLPVVAVPCIIAPAALLDSPGFTGQFTMTHQAVLATVTAQAQMQLQSGYTTPAMISSPVPIQQRPPSASEESTPSSLVEQPPSPDQKLQIAPIVLKSTSGDGFNWRKYGQKQVKSGDNSRSYYKCTQTSCFAKKKVERYPDGRVVEVIYRGGHNHDPPQKTKCSKEKGPQCSGRSGDNDMLTLASGDTNGSEPSPSKMSRCAHNKDPPQVTKYSKEGGPRSTGPSGDNDCLPLPSADNNGSEHSSKMEQNSGGDTSELQLHCSNDCG…
>AaWRKY18
MEVSFTCKEDDSNSSSSGGPGGGHFLVDQEEAASVPPEHPAGATPAPPFAPDAKLSPTSAAASTGTPGISASPSPKRSGRRSVQKRVVSIPITDADGSRAKGCGEGAPPSDSWAWRKYGQKPIKGSPYPRGYYRCSSSKGCPARKQVERSRLDPNMLVVTYASEHNHPWPLPKNNNNNHQQQQRQQQQPPPSPAAAVSSLPKPSPPEPDAPALPGPPLSSSPASADLDDSGFPADLLGEDAPLGMIPDEFGWFADVPASSPPPAESFLGGCMMPMVMEDDVELGAGADAAGDEDSSLFAGLGELPECAVVFRRVRLQMASQEAAAAPCCGTTG*
>AaWRKY19
MEGDHRGAPRGYVLELPPISTGFGMHGMDFDPLEEEEAHNHILGFINPCQSGADLRAAAPLPFAGAAMAASDDPTHPKQWSIEEVGGSDPKIANDQASSGNGGGNPWWKGSSSEKSKVKARRKLREPRFCFQTRSDVDVLDDGYKWRKYGQKVVKNSLHPRSYYRCTHSNCRVKKRVERLSEDCRMVITTYEGRHTHIPCDESNSSEQESFNLY*
>AaWRKY20
MEHGGGPCRDLNQLISELTQGKELTRQLETHMERSSSPTEQCKHLVQSLLSTWDKAISMARSSGEWDCERRGGAGWPPSAGGSDSPCSLTGSPRSEGSDRAPRDHPLESREMIKKRKTLPKLTRRVRVGSETTGLEGPLADGFGWRKYGQKGILGAKHPRGYYRCTHRNSQGCPALKLVQRSDDDPSVFDVTYRGHHTCIQGVNPAAETSTAAEAAAEQQQQEVGNAPVERLLLDFRSALTVRTEGLDDGGPFPFPLPSPSFSFPSAAVGWASPPAAALHSPFAGSFSPPFISPRAASEPTSFPAPPAQVGASGGRHSPPAPESDLADVFCGTASNADDLWSAMDRVESDPNFPFDSRFFPGEFH*
>AaWRKY21
MEEAEEANRAAVECCHRLLNHLSLPQEKVKYGNIVTESGEAVSKFKRVVSLLSNGLINRRVRKQKTIETPIHQKIFLESPVAACRAESSSKSFQPLPRSLLESAPPELDTSAKSLAQIPHKLFLESPALEMDSASRGTLQHASQISSSTPFQFLQQLQNNQRFQLQQQMKFHADMYRRSNSSINLKFDSSSCTPTMSSTRSFISSLSMDASVANLDGKAFQLIGGPQSSDRVSLQQPLKRRCSGRGEDGNGKCATSGRCHCSKRRKLRVKRSIKVPAISNKLADIPPDEYSWRKYGQKPIKGSPHPRGYYKCSSMRGCPARKHVERCVDDPSMLIVTYEGEHNHARLLTQSAHT*
>AaWRKY22
MNSGGYHQGIKEEDGGYSDFSFQTHPAHGNTSASVFRNSSGPTSTVRLLPLLLNSHVGSGVLTLTFHGAVNPQEEAFKGLQQQPWSYQEAPNRAPEFPALKANIKTELPASNQTSSVEASSMAANAHGNNGGYQPDYSHHSQGLQRRSDDGYNWRKYGQKQVKGSENPRSYYKCTFPNCPTKKKVERNLEGQITEIVYKGQHNHPKPQSTRRNSSSSQLGQAPPASAEASEQSFGGRAGTPVDSVATPENSSASFGDDELDMSSQRTRSGGDDFDDDEQPDAKRWKQEGDSEGISGQGNRTVREPKVVVQTTSDIDILDDGYRWRKYGQKVVKGNPNPRSYYKCTSVGCPVRKHVERASHDLRAVITTYEGKHNHEVPPARGSGAQVARPAPTENPNVT…
>AaWRKY23
MPTLRHGRTITELNRSWELTRRLRVLLREMPPEDLRREPAVALSLKLLRSLTAALRVLESSSKEASLQCSQPPERCGWTVREAAGEKRHGRPEKMEKRAHRSRAELTATPYLDGHQWRKYGQKMITGANFPRSYYRCTYSNEDGCRATKQVQQAEGNQNEPHMFWVKYNSEHTCRNRQMEPPVDSRSLELMEGNPRGSSQKQAWIDFGTSNAGTCEQVPLLSFSSSSSSDQDEVAVSSLMLPTNSSPVEYFGQIETVLQPIMMGRGGDRSLPSTNSVIMPGLVDGGLEDDLLGYDYFFQSHLEDV*
>AaWRKY24
MADQPHLLLDSCKAVAADFNSAIDRLSSDPHGVFGESSGSGRHHLSAGEEDSLGSDLVIRAMDLLNTKAMEEESPFFVRPLPESDMGGPSELPELGLEIPTTSALGIVEFCASSARGHEGITEVGHFAGASRQAAPPAAMAASGSATRPTGPSAQRSARKRKGSSHTWTRRVPALRTGNLEIPPDDGYTWRKYGQKDILGSRFPRSYYRCTHKNFYGCEAKKQVQRLDDDPYTYEVTYCGHHSCRTSPTPYPIIANRGTAPRSESGTQAVLAQLPPSLSMSMQLGNWFSGAGVESQKDDKYHVSQLHGGESNVTATGSPQAQVRGGRDPECPVADLADVMFNSRGSANSMDAIFSTKQDD*
>AaWRKY25
MAGIEENAPVIGDWTPINPSPRTLFSNFLSDDFSPRPFPDDPPGHGKMGALAELEIPRVPPAPKEKDGEVGVEDSSDPFSHLDVFDGPKRGPRGGLAERMARAGFTAPKLNTARIRLASMASSSSEIRSPYLTIPPGLSPTTLLDSPVFLSNSLVQPSPTTGKFPLGLSSNMGSASVLSISDKTKDNHLSDVGAESFAFKPHPPLSSSYFPNTANKAASVDDRQMLPCIKLSVQPKLPKHENQDTIDVQSRNSQDFTLKSELPDSSEQKDATGDLTIDQNVSDSGMGDEPLDDQQDGEGEHKGEISSMPVSAPSEDGYNWRKYGQKQVKGSEYPRSYYKCTHPSCQVKKKVERSHEGHITEIIYKGTHNHPKPPPNRRSAVPTSHPFSEISIDGSLIHA…
>AaWRKY26
MKSSPSSAAWTDPTSLSLGLNLGGGGGTLRFPKQEPPVRAATFASILGTRDFMDAERTAPTKEEVLSSPHPNPNNSCSSTASLGLLPVRSQSSDGDVGTALAGDLQAGSLEAELARVSEENRRLNERLAAVCESYNALQSQLTEIMSTSSSDKRAPSPSPSRKRKADSHESVSNEDVGGAAADGRGRTISCMECTSSEEDSCKKPREESKVQITKAYVRTSPTDTSLVVKDGYQWRKYGQKVTRDNPSPRAYFRCSFAPVCPVKKKVQRSVEDRSILVATYEGEHNHPHPSQAQAPAGSRPSGAAPCPVPASSTSPSATLDLTAQRLHQNAGVARREMEQPQFQQLVEQMASSLTKDPNFTAALATAISGRIMKF*
>AaWRKY27
MAVDLIGYSDSRKMEHHVTVQEAASTGIRSVEHLIFQLSDDGHPSPAQQQLHCRETADDFPVGRLGRATSLLNRTGHARFRRGPSAAATAPADGEASPAASFSYTCYSSPSSSTVHTIGSSPRMLSLNSSLVSPVTGDGSVSNGKQGSPALLPPDAAAGNSSATTTTMSAGKPPLWKCHGRGPSGDITASVGGRCHCSKIKKHRVKKTTRVPAISSRAADIPPDEYSWRKYGQKPIKGSPYPRGYYKCSSVRGCPARKQVERAPDDPSMLIVTYEGEHRHGQVVAGRAKGGSPATMTPAVSLIMLESSSS*
>AaWRKY28
MAVELMMGYEGDRGGGSREGTVEEAALAGLRSMERLIGLLSHHCQEQQEQQQPQQERQEVAVDCQEAVAAVTKFRKVISLLGRTRTGHARFRRAPPPVAAAPQLPLQERQQMQRLRVEEPAAVAERESQSGRKMKEEEVASAEMEGPVKVYCPKPIQQRLPPLPHHHQNHHHHPLPHHHPHQRLLPAASAGNSRASSLMSGDAATTAMGASSVSSFQVRAPALSAGGVGLQPVSSSSPLPLKRKCGTRSEDGAALCNGSTTGGPSGKCHCTKRRKLRMKRTVRVPAISAKMADIPPDEYSWRKYGQKPIKGSPYPRGYYKCSSVRGCPARKHVERALDDPAMLIVTYEGEHIHHDAPAAASRPVASEGAPPPRHAHADSSP*
>AaWRKY29
MGGEERGAPRAAAAAAAAPPRPTITLPPRTTYESLFRGGGGFGAPEVSPGPMTLVSSFFAEDDGECRSFSQLLAGAMASPAARTRVGALGGGEPQVSAAPSGASAAAMAPTEEGEKERSLGGVRPHRPLGVMVAPSPFLTVPPGLSPATLLDSPSLFSPGPGPFGISHQQALAHVTAQAAQANAQMHMQVASHSDVSAAATSLTQPAISDVSSAPLDQTQTLTSDAKVTILEAAECSNSKQKSQSAPVILDKPADDGYNWRKYGQKQVKGSECPRSYYKCTHPNCPVKKKVERSPEGQVIEIIYKGQHSHQPPPPNKRAKEGCSLPGRSSEVNGNSDVADNSETASQGQVGNVNRSGEHMIVTQTSIRDQESGQAAAEQLSVSSDGEEVGDAEMRTEDG…
>AaWRKY30
MSVKEERVLQIDLSLKIEDEGGCDGVCGRESHEEAEDAPINGGGTPGDAEEEEAGDLRMKGGGDQDDQEELQGEDRTMQESFAADELSLLQAEMKRMKEENRLLKRVVERAMKDFSDLQMKFAAIQQQDQRKDPQMFLSLGGNLQEPPCEEPDKMRAEGKDALGLSLRLQTHENPPDGDEDEAVEHKRRELSNWVPLDVRQHTNVDHLAAGITSQSINPANRKTRVSVRVRCQGPTMNDGCQWRKYGQKIAKGNPCPRAYYRCTVAPGCPVRKQVQRCQEDMSILITTYEGTHNHPLPVGATAMASTTAAAAAAANFALLPGGGSALLSQHADGFPGGVYQMPSPYLRPHLMNPSSATSPSSTSSQSSSAGGMMLDLAGIGGAHARRQFDLSISPSSSY…
>AaWRKY31
MLENPRSEVRDPRAGDGEVESPGGELRFEGFGAWNGGVSGEELDPGVTPGGAQGVGARYKSLSPARLLIAARSPCLTIPPGISPTTLLESPVLLTNIKAEPSPTTGTFSMPLPVNHVVGSKRLSPPRNNSNDTAQDEGKNVGLEFESHIKLCSATGTSLSGSLAYVGLLEQQSETLSQVKGQHQSQTFETSCAVIPESVAVSSNKLTLSVIKTTKPEIEILDSQSAEPVANGSQLAKGLENGIQVPAAGQKEQEQLVVVEKTSDDGYNWRKYGQKHVKGSEFPRSYYKCTHANCQMKKMLERSHDGQITEIIYKGQHDHPKPQPNRRLAVGTVLCSQAEERPDGFSSLVNGEAKSSNVHDQASRPTDPSGTSELSPVSASDCDVEGSGARPNEIVEETD…
>AaWRKY32
MFFCVWVLIIGGYFVGSSCLCCCSWWVCVVSVKEQGLNVSLMAGIDEDVSVLGDWRPTEPSPQPFISNILDDDFSPRTFSDGVPQSGAVGALPEEQQPEAVPGPDEKDDVLAIEISDGPFPEPNVLNVVPKPGARGSLAERMAARAGFSAPKLNTARIRSSNMVASSSEAQLPYLTIPPGLSPTTLLDSPVFLSNSMAQPSPTTGKFPLEQSSAISSVPPSASSEKTEGHNFADVDSTLDPPQSLPTIEVSVQPELSKHENEDTADVRIQNPQEFNAKSSFSESSEQRDTAGDFALNQNVSDSVLGDEQSPPLDDQQDGEGETKGEFSSGSVGAPAEDGYNWRKYGQKQVKGSEFPRSYYKCTHPNCPVKKKVERSHEGHITEIIYKGAHNHPKPLPNR…
>AaWRKY33
MDEWSSISGPLELPVEDTSWAFACGSGVGADADTLSSGYFCSSALGEFSWNLAADASGPPLEPADLDEAPTELAPGVEEHRSPAPGRTGAEETSRAADDRSSSSSGEPRGAAATVPADSPDPGDSPAGTANRGKKKGVKRTRQPRYAFMTKSEVDHLEDGYRWRKYGQKAVKNSPHPRSYYRCTNSRCLVKKRVERSSEDPSIVITTYEGQHCHHAVAFPRAGPHAHDARQFLASTAAPPLFSQPVQFPASRPVGAWPQSRPAAQGNNAHTLTEQLQTILPADDGLLGDIVPAGMAPPMRNTTR*
>AaWRKY34
MAEATASKSNTSGRSEEEFVSDESRTYAQIPTVRELMDDRDALFLLTQDADRPSLFPPEALNKLISTVYSGPTIGDVEAALAMSCSGSTADSSGSHRCLRARIALPAEKGFNKMEGKFTMRVKCCSNGMGDDGYKWRKYGQKFIKNSPYPRSYYRCTNPRCNAKKQVERSAEDQETMVVTYEGLHLHYAFSHFPLPRPSCDVSMTTSSVPAMKRAKVDGRAPPQPSTVLEASAGDTSARPSAAGPEGSTCSLQELGEVEAASTSLVQRRDAFTAQSSLELPGDLVEIPQGLLEDVVPQLIRKPCTSSSGASTALSDPSLFSVPSSPPSSSSSSPFSWPLFDDLGILSVPSSPASSSSSAAFSWAHGSSFFDVGTLPAGTV*
>AaWRKY35
MGSSGGSLETSASSRAAAFPFSSQFPTSFTDLLNGPGDDEDECRTRFPQAGRGFSDREPGGLAGGGVPKFKSVPPPSLPISPRLMSPSSYFALPAGLSPAELLDSPVLLSSSNLLFSPTTGAFPAQPLNWRMSSTSYQQGVKEKDKGYSDFSFQTNPAQGNSSAFQKSSAPKPTEEVMRASRISAPRSNMKPELIPSNENSSTEISSMASNIQGNNGGNRTDCRRSDDGYNWRKYGQKQVKGSENPRSYYKCTYPNCPTKKKVERNMEGQITEIVYKGTHNHPKPPTTRKNSSLQQVQPSGPAETSECSFGGRVGTPVDSATTPENSSVSLGDDDLDMSSQRSRSGGDEFDDDEPDAKRWKKEGENEGISGSGNRAVREPRVVVQTTSDIDILDDGYRW…
>AaWRKY36
MGDSPSAKPDLVPSQQSKTDAQASRKRKVAQKTVVTVKIETSNTGKQKGEGPPSDSWSWRKYGQKPIKGSPYPRGYYRCSTSKGCSAKKQVERCRTDPSVLIVTYTSDHNHPDPDHPNPSTTTTTTTLHCRPTDERGVPATDSTTETTKVPGTACEQNTAAGNGDAQLQSSPKCSEADAPRDSATTETDKTDRPLSTFSDEVSAQPVKSAEDNFFDELEELPVSSSFTGWVRSSSFDDRVLPPLPIPLLDY*
>AaWRKY37
MKGVLSLGLESNFDRSCSDPSETQTNNASPESSFEETKGEEAGEPCPTTKMLKTMRSEDGDASELGPVKRARVSVRVRCDGPTMNDGCQWRKYGQKIAKGNPCPRAYYRCTVAPSCPVRKQVQRCAQDMSILITTYEGTHNHPLPVSATAMASTTSAAASMLMSGSSSSRDHAAASSIATFHGLNFGLSDISRQRQFYPTNPSFISSATSCPTVTLDLTAPSSSSPPTQFSRLSSSFPSTASYPQTSLTFSSSQHPNTTPTPWSSGYLGYATQPYNTKSQPFYNSFMQQATTHSAPLAGSQASLTDPAIAAATEAITSDPSFQSALAAAITSIVGGNGGSQAVAEALRQNHKWEEHQVSTFSPFTPSSNGSGCASSYLTRSTPSSSNPQRESLMFLQPS…
>AaWRKY38
MAAVMELSQVAMPFPLLATEEPPLHLPNYAFTGGSFEELPAFDFSEYMPLFDGSFPECSAAFATGSQGPNPVLPAGGSRDPGMTSDGMMGVKRLRMDPGARIAFKTKSRIDILDDGYKWRKYGKKSVKSNPNPRHYYRCSSDGCSVKKRVERGRDDHSYVITSYDGVHNHLPPGVDVYRAVPGGHAAAHGWMDTVMAASQPSEASTQVAHLSS*
>AaWRKY39
MSSYSFPSSSSSGNDNSDDVFFDISDYLALAFADEAQEETPALLPTHQRHRPVLEGGGGGVDAQAAGDRRINARPVDDNYGGFAPGFACRGREDVGRNTAGSVGQRVAFRTKTELETLDDGYKWRKYGKKKVKSSPNPRNYYRCSSEGCNVKKRVERASEDSSYLVTTYDGIHNHEAPSRTGMPLPSPPPPPPPPLAFSSEYYGC*
>AaWRKY40
MENGGAWGSDMLISELAQGQELMRQLTALLEQSPAPVQCRSLVQSIQSSLEKAISMARSSSDSGGPAAGGDSPRSVSGSPRSEDSGRMLKDQERREMCKKRKTLPKWTDQVRVCSGTALEGPPDDGFSWRKYGQKDILGAKHPRGYYRCTHRNAQGCLATKQVQRSDENASVFDVTYRGTHTCVQRGGSSPAAAQQRRPQPTGDDSLNRRIDAENPFPLTCRAGLTVRTEGLDDHDLTSPPFSFSSTPTTSCGKAQEGHIFSSPSTPLDNQFGGSFSPPFISPTASCSSYFPVSPCQVSGFGGSPNFQALESDLTEIVSAAVSVTSSPCVDLDFILNAEFDQNLPFDASFFS*
>AaWRKY41
MSENRDLYHHDHFFKGRGSFVPIHDEHLFFPADRFGCVSSPSDLHGVDLSFTGCLSGSADYHVLERAFDLSCSPSSDSFFGPGDGRKPTAAAAYDMAIDLSPAAASSCAAAGAGSGAPATPNSSVSSSSTEAQEEDSGRSKKDQIELAKGAGDDGGDKSKKALELIVSQFPNRSKPRKKGEKRQREPRFAFMTKSEVDHLEDGYRWRKYGQKAVKNSPYPRSYYRCTAPKCSVKKRVERSYQDPSIVITTYEGQHTHQSPATLRGSSHILAPSPSMPGFRSELLLHHFPGPAPHDIQQGEASHMYLQNQSLVPPQQLQLPDYGLLQDIIPSFFHNNQQ*
>AaWRKY42
MDGDGGRGPGGGPMSLDRAVDSAVGGFLGIKPDVLNSFLVASHSQKPIKSELPRGGSPPMAFSSGIEFPVGLGSRDRRSPAAAAAAAAAAAASPGASSDDGESGRQRVSEMDFFSDEKKKKKAGPAGRSPPAADQLNLKVHAVSVKKEEFAEAVNTRLHLLTSNAGSDHSTVDDGMSPEHEKEGKSELAVMEAALARMKNENQRLREMLSQVTTNYNALQMQLVHLMQQRSQMNGNPGNHGAVDEKNEGTDPSMVPRQFMDLGLAAAAAADEASNSSTEVGSPAQSLSPQNNTEVVSMDYRMQRGGSKSSNGDIVPFDQEKPGDVVDEGREGSPEGESQGWASHKLPKLNPTSSPGEQSQEAIMRKARVSVRARSEAPMITDGCQWRKYGQKMAKGNPC…
>AaWRKY43
MDNKDAERLVVARPVASRPSFSNFGSFSDLLADAIDASPPSSTTETAVPIRPKTMRFTSSANHFPVENSPSMDGDSASALHGSCDKPPIRPLKPDCNSTVIYKPMAKLVSRSTFLVNLGNISVSPQISTEQQTQVQYPQKKEHQYQSLLTSTINQGKQPQFSTCQSMEPSRVLPLSLEQDLKTQQSMSSGDQISHDGYNWRKYGQKQVKGSECPRSYYKCTHPNCPVKKKIERSLDGHVEGIIYRGEHNHPKPQLSKRFPSSLQRKTTSDVCGSDDGEQLTGSLMEKNDLSENTSEIATETYTGKTLLYDDPIYATAYGSHIATSDSCRFSGDCEEMSRATDGAHEPNCKRRRNEDRARGMGAAMGPQDSHVVLQTDTECSISGDGYQWRKYGQKVVKG…
>AaWRKY44
MEKENGSTAIFSAGSSQGELAREFLDEQSSFFPLPEAADAPPQPAGESMMRKLLPAVYSGPTIGDIETALAMSNKGGAAALEPGGRGSPRPAVAVPEKGLNKMENKYTLRIKCCANGMADDGYKWRKYGQKSIKNSPNPRSYYRCTNPRCSAKKQVERSVEDPETLVVTYEGLHLHYAYSHFFLPRPRDFSATASSPGAAAPPAAKRTKLEAAAAPQLQASSTPESPVAAGPATTTGLIAPPAPPRGGEALEEGSPQEVGGGGGCGGIPRVEAAGEDFLRRPQGLLEDIVPLFVRKPCSDTSTLSSNLSFSSVPSSPPSSSTSSFTWPHSPPSTYFDLGVLSGTV*
>AaWRKY45
MENYPILFPLPSSSYYSSLQPSFPSGMINTQTFDHLQGNSPGGFLALKGEDKAAGSEVTRTDLQMEGNCGSDEVNPGKKKGEKKVRKPRFAFQTRSQVDILDDGYRWRKYGQKAVKNNKFPRSYYRCTHQGCNVKKQVQRLSKDEGVVVTTYEGTHTHPIEKSNDNFEHILSQMQIYTNI*
>AaWRKY46
MAVDLMGYARMEDQIAIQEAAAAGIRSMEHLIFQLSHHGQHHHQQSPPQQQQQQTQLDCREMADFTISKFRKVISILNRTGHARFRRGPPAAGPFSAAVVASETAVASACLPYSSTPAAAPVPLSQVQPPALPPPQSLTLDFTKPRPGGFCAGEATVSSQFSKDSFSITPSMSSANSSFVSSITGDGSVSNGKQGSSLLLTHIASAVAPSATLSAGKPPLSSSSRKCHGHGHGHCEDGAGRYSMSSGSKCHCSKRRKSRVKKTIRVPAISSKMADIPPDEYSWRKYGQKPIKGSPYPRGYYKCSTLRGCPARKHVERAPDDPSMLIVTYEGEHRHGQSAVAPPDAALHAAAATATPPAGLLFESP*
>AaWRKY47
MGSRTSASLGYEVKDLAAELERVSRENKELRGMLHAMSSNYHTLQAQARRIKREMEAGTDRCSTDQYSARGPETEPFRPKTSRVYVRTEANDSTLIVKDGYQWRKYGQKVTKDNPSPRAYFRCARAPECPVKKKVQRCADDQLVLVATYEGEHNHDADGAPDAPNPLNGSPTCSEARLPASRSTSAKPLAAVTVDLTLSGAIPDRKRPQLPSVPKDASNKRRLCRSSSSLRTKCNSSGGVASHGNNGSQLEEYMTSLMRDPSFRTALAGAVASSILHGTRSSGG*
>AaWRKY48
MDKGAEGGGGLSFDTAADPPGFLLGIKPNILESFLGSSHRYAHLKRGPEVMGISSGIQFPIRLERQGSGGPPVGSPPGGSSDGGERDRQRLEEVDFFSDERRKKAGSAVGSLPRREEHDREVSTMSVKKELAVDVNTGLHLLTPPTGSDQSTVEDGASPTEDDKEGKSEQLPAMQAALARMNAENQRLRGMLSQVAANYDALHLHLVQVMQRRSQQNEDPQNHETVDTKNMETAKHANERPAMVPRQFIDLGPAATADGNEASDSSTEVGSPARSASPSNNAEVASTDYRQMRGSTGEIVPVDHDKPGDAGEDSLDRESQGWGSNKLPRLSPTKGGAAEQSPEATMRKARVSVRARSEAPMITDGCQWRKYGQKMAKGNPCPRAYYRCTMAAGCPVRKQ…
>AaWRKY49
MCSYFWQRMERDQGDLGDIIRASGCGGESAAAHQYQMIATDWQLPPEPVSFPSSGEVFNNDYGDAHSNFRDPLLHELAGTTFFDCPDSAAGLLEVSVVGDDGSSAVGCGGGSLQSAQKTLGGEEMKRPCDIFSRVLQISPRAIKPPRILIGDVVKVNSGSAGCPLDQAGLQISSPRTPGIKRRKSQAKKVVCIPAPAAASGRPGGEVVPSDLWAWRKYGQKPIKGSPYPRGYYRCSSSKGCSARKQVERSRTDPNMLVITYTSEHNHPWPTQRNALAGSTRSQPAKSSSSAPKSSTRGQRPPPLSTNEEHKGPEGMASPHPPPPIKEEAAEMEKPGDAAEEQELDQVLDQNYEAMLLDSNQPDDFFADLGELESDPLSLVFSKEFLGDKCDEERENKAL…
>AaWRKY50
MAGRDGWWAAPLAPPSPTRSLPVRALIGGGFGVHGIAGEGGPTGAFAPCSTSGSFSSSGWSFNFGPAGVISAGRAKVEMECGGNAYAIQSGGAGEIMDAEVGFRDGEACPAGRRNPLPPLQQQKQKVPSPIKNGKSIAERRAERCGFSAPRINTAKFRCSGSPICSPAAVRSPCLTIPPGLSPTALLDSPVMLMNAQAQPSPTTGTFPSSLHNHETLATMPLKDGMGEGNSEALDSSFVFKLPLDPVSTACIQRTKSKVSSHTSMEHLGMNYFHSQTLAQMPMQTEYEGHAGFLGEILSKSSASDSQSDMEASDDTVAKGKNTSVPSCHPGISDETQLEEQRTRNGVSQHLQGGDQAGAFPSLCAGRPSDDGFNWRKYGQKQVKGSEYPRSYYKCTHPN…
>AaWRKY51
MCSYFCRQGADARQPGRSRSTASYIGWCVPGRRMPMNPSFLMSMEGHNDDFADRSSELGDTAAMSRELGSHTMLFGIPGPAGGLVEINMVSSGEDGGVTAGDIGGGDSARTIKHKVPGKVERRPCSIFSKVPLVSDGVTTASSVGSSKGSIEISPMLVRDTAPEAKASSVGCPLEREGLQIASSRPPGIKKRKDQAKKVVCIPAQPAASNKPSGEVVPSDLWAWRKYGQKPIKGSPYPRGYYRCSSSKGCSARKQVERSRTDPSMLVITYTSEHNHPWPTQRNALAGSTRSSQPTKNSPSAMKSPPRCQGPAATVKVEHKEAPSTVASTTATPAKDEYSPETEKKTTGFGGEYHHKLERGSFWDYQPMLPEWSQSDDLFADLGELASHDTMGNLVFSEE…
>AaWRKY52
MEELEEANKAAIEHCHGILNMLSQPQDRVQCRNLEVETEKALSKFKKVYFSLNSGLGRGRVRKQTMIHTPLHDQKVFLDNPIVSFRSESSSNPLHLLPRDARLVPQQNMLWSTALEVDSASGCALQLVSQAAPTTPFQLVQQRQSNQTFHLPQHVRFLSDMHRSSNSSLSLKFESPSCTPTISSTRSLVSSLSVDGSIGKLNGSAFHLIGVPQSFGHTSLQQPPNKRRCSGRGEDGNGKCATSGRCHRSKRRNLRLKRSIKVPAISNKLADIPPDEYSWRKYGQKPIKGSPHPRGYYKCSSMRGCPARKHVERCLEDPSMLVVTYEGVHNHARILSQSAHT*
>AaWRKY53
MTPPDRKVSPPADPKAAIRELIRGHEVAARLGALLRRSSSGDGGRDEAGELAEEVLTSLSKALQALDSGETSEVCRAAAAVASSLCSDDRRSAASTGKRKARTAADCRGGQRRRSHSYTRVVKSKTTDDGHTWRKYGQKGIQSATHPRSYFRCTHKHDRGCQAIRQVQKSEDDPSTFVITYMGEHTCTNAANSGQPGAGRAAGEPFLITFGDSAVAMVGGPPAPEPAFVGPVPPGQESADDDALSGLSRNDSSSEYLMLPELAGLGGASDIGDATSGLHSSCVSPSSLDTDLAVDSFQFEEYILNLDQDDLSFSFPLSYI*
>AaWRKY54
MMAKGDEQLGKLLEMENMAAGMMPAAAPFSDVLDHGGTAGIFSHYRVDDEPRNSASLGGFLELLGLSPSSLLDFSLPPPLPPTPPSTEIPFPLPAVSGASDAATFPVTPNSSSISASCNTEATGANDGDQPRSAVTTDTEASGDEKEKEGEQEKPKQTSAEEEEEEKKKKKKKKGQKRQREPQFAFVTKSDVDHLDDGYRWRKYGQKPVKNSPFPRSYYRCTTAACGVKKRVERSSSDPMVVVTTYEGQHTHPCPVSRGGGAGHNYAPSGFGSGGAPPLMPPPAVSTSPLLGTSHHYRQQQQLQQLPLHGGGLKPPLEFTLIRPVDVIGSGDFVRGDPEGVSRSQPRRHPMHAMEGSDRHVLGGDRGLLQDLVLHGVVRNGVLE*
>AaWRKY55
MERPREISLLQQGSFATQKHEDSGDGGGGTAGYVRQQEIEEVDFFAASSRRGDGGDDVGGRAEAAGDRRPAVSMDSGVKIGLQLLTVDPGMKPPAGENRRPNHKLMILQAELDRLGEENRRLRSMLEQLTRNYSALHSHLLIAMQQQARMRAIKMEAAASPPMALSEQQFMEPGTAGAHAAGETTSDGEEDHPSTPSLTSSMNTASKQQQANVPTAARKRPSLNDGTSSGPSSPTWAADKIPKLVQESNSAAADQVSDVPYRRARVSVRARSDAPMISDGCQWRKYGQKMAKGNPCPRAYYRCTMTVGCPVRKQVQRCAEDKTILITTYEGNHNHPLPPAATEMASTTSAAATMLLSGSTTGKETLMNPRSYFPLAPLYGSTMATLSASAPFPTITLDL…
>AaWRKY56
MAVDLMGYSQMEDQVAIQEAAAAGIHSMEHLIFQLSRRNPQPPQRAPQVDCREITDFTVAKFKKVISLLNRTGHARFRRGPAAASASFASCSPPPVVYVAPAPPPSLTLDFTKPIGVAETTVSSRGTKDGFTISPPMSSANSSFLTSATGDGSVSNGKQGSSLLLPPVVPTMSAGKPPLSSSYKKKCHGHGHSEDISAKYSVSAGSRCHCSKKRKSRVKRTIRVPAISSKTADIPPDEFSWRKYGQKPIKGSPYPRYARPSPPFKTPPTSCLRPGNHQDLTRRPAFLSLSCRGYYKCSSQRGCPARKHVERAPDDPSMLIVTYEGEHRHGQNAVDAAPEAVSAINAGPLGGFVFESS*
>AaWRKY57
MAEAPSSGAPERREEPEEEGEQPPPSSPPPPPPPPKSRDSPPKPQESPPSPANSAVKPLPDPAVFSASAPAARESAGPKTLAITVPVAPNSDVGPDGGHGSGECRRSFSQLLAGAMASPMGSSFAMPIVAVPVDAVRVPVVAVPCFIASAALLESSGFTGQFAMTHQAVLATVTAQAQVQLQSGYAPSPTIPTIAPVPTQQSPPSASEGNVLSPEVDQQPSSDQKLQSAQIVLKTTSGDKFNWRKYGQKQVKSSESSRSYYRCTQANCSAKKKVERCQDGRVIEVVYKGGHNHDPPQKVKCSKERKRQSIVPSGDSEASTLESGEVNGSVPSQSKVEQDSGSDTPEQQLHCSSDCEADASIKAEEDLDEEPDLKRRLTEKSLASPSPRFKAVKEPKVVV…
>ZeWRKY1
MRLKEEERISQIDLSLKIEDGGECAGDSREEPPEEAQDAAINGEDPSGDA
EGEEEGDLRMDGGGDLRMDGGGDQEDEQGEDRTMQESLNSDELWLLQAEM
NRMKEENRLLKKVVEKAMKDFSDLQMTFAAIQRQDQHKGPHVFLSLGGSH
REPKSPSSRSAPNQEDDKIRAEGKDVLGLSLRLQTREDPPEGDEEGAMEQ
KRRELSNWVTLDMKQHNSDHLAAGITSQSINPANRKTRVSVRVRCQGPTM
NDGCQWRKYGQKIAKGNPCPRAYYRCTVAPGCPVRKQVQRCQEDMSILIT
TYEGTHNHPLPVGATAMASTTAAAANYALQPGGSSASTSEHADGFSGVSQ
MPLSYLRPYLMNPSASSHTSTTSHGSSAGGMMLDLGGSGGLARRHFDLSM
SPSSSYTNPNRAGSSFWGGSKQPWGLEGEEKPLAANVGSMACDPKFTAAV
AAAAISSFISNRNGDQGTTSARPASLLEDGEGAASRAGGQWVLESLSPLG
KTIPRTQ*
>ZeWRKY2
MGQLLSPVRADALLKFQPHPSSSMSAPPLRNGLRRPSRVSGRRRCWGLRR
RGFCVRAAAGGALSQEDVADDYYAVLGLLPDASPEQIKKAYYNCMKSCHP
DLSGNDPETNNFCMFINEVYAVLSDPVQRMVYDEIQGYSVTGINPFLDDA
SPKDHAFVDEFSCIGCKNCANVAPDVFRIEEDFGRARVFCQSGNPNVVQQ
AIDSCPVDCIHWTSAAQLSLLEDEMRRVERVNVGLMLAGMGASYDVFRMA
STRWEKRQSKILEKAKVRMMKQKDSDNTVSYWSNLWGSPKDYKNTEEEIK
ERANRAAAAARRWREYSRKAQTILLWKERGTLDPDSSFAIMEASFSCKDD
DSNSSGSGSSRGQPMAEQEEAASAPPEYAAVAPPPPLFAPTVVMPDNTKL
SAATASTRPAATSSSPSPKRSGRRSVQKRVVSFPIADADGSRAKGCGEGA
PPSDSWAWRKYGQKPIKGSPYPRGYYRCSSSKGCPARKQVERSRVEPNML
VVTYACEHNHPWPLPKNSHHHHNQNHHHPQNHQQQPSPAAAVTSPPKPSP
PKLDPDATAPPGPPLTSCSPASADLEDSRFAADLLGEQHHLVMMPDEFGW
FSDVSASSPPPAEAFLGSPIMPASFMDADDVELGAGDAAGDEESSLFAGL
GELPECAVVFRRVRMQMAAQEDRREAAAPCCGTTG*
>ZeWRKY3
MEKGSPRDLSRLIRELNQGKELTRQLETQIELRSSSLPQQCRYLVQSLLS
TWDRAISMAWSSSSLADAEAGERPGANSPNSLSGSPRSEGSEQPLLKEQE
SREMCQKRKALPQWTRRVSLCPGTGLEGPRDDGFSWRKYGQKEILGAKYP
RGYYRCTHRHTQGCPATKQVQRSGDHPAAFDVTYRGRHTCVHRAISGPEA
STAAATEQVQRLQQPQHYNHGDAADELLSFRASLTVRTEDLDGGDSFQPV
SSFSFPSTSISWPSPGVPPLDSPFTGSFSPPFISPRAASEPSCFPESSSG
QVGVFGGGQRPPAPESDLAHVLYGAASNAAANAVDLGFMLDPLESDPNFP
LDPSFFA*
>ZeWRKY4
MAILIRSMEPLGEEPSQLQSSPHIFSDPLATADAFQTHPPTFPGQPYQQP
AASSSLGVDWSILFPGMVAGLGEQKLLQQHHGGALEVVPLAGGSEGSGGK
DVKGKATGRGKKMSRPRFAFQTKSPNDILDDGYRWRKYGQKAVKNSAHPR
YA*
>ZeWRKY5
MEPLGEEPSQLQSSPHIFSHPLAPADFFQTHPPTVPSQPYQQPAASSSLG
VDWSILFPGTVAELGEQKLIQQHHGGALGVVPMSGESEGRSCSGKDVKGK
ATGRGKKMSTPRFAFQTKSPNDILDDGYRWRKYGQKAVKNNAHPRSYYRC
THHTCNVKKQVQRLSKDTSIVVTTYEGTHNHPCEKLMEVLNPLIKQIQYL
TRI*
>ZeWRKY6
MEGDRGATRSYVLDVSPMISTSPGMHGMDFDPLEEEEDHHGLGFMIPSQS
GADLRAPAALIPFCAPAMGGSDDSFTSKNWSVEEVGASDPKIGNDQTSSG
NDGSNSWWKGSSLEKSKVKARRKLREPRFCFQTRSDVDVLDDGYKWRKYG
QKVVKNSLHPSNCRVKKRVERLSEDCRMVITTYEGRHTHTPCDDSNSSEQ
ESFNLY*
>ZeWRKY7
MALDLMGYSKMEEQVAIQEAASAGIRSMEHLVFQLSHQGQNHHSPQQLDC
REIADFTVSKFKKVISLLNRTGHARFRCGPTPAAPFAAASGVASAASAPF
SSASPAPASFLNAVPAPAPAHPAPLALTLDFTKPCPRVAKSGETTVASQF
SKESFSISPPISSTNSSFMSSITGDGSVSNGKQGSSLLLGPVAAAVPSAT
TMSAGKPPLSSSFKKKCHGHSDISGKYSVSGGRCHCSKRRKSRVKKTIRV
PAISSKIADIPPDEYSWRKYGQKPIKGSPYPRGYYKCSTMRGCPARKHVE
RDPSDPSMLIVTYEGEHRHIQGAAAVHDGAPNLPAAAPTGSLVFEAS*
>ZeWRKY8
MAAEPSSEAMEQPEKRGDEGKAPPPKPAPPPSSSLRKAKKTKSSSSTAAA
GAGAVAAASSPDPAGPSSPVPAKGAAAKASAAGTLAITVPVAANSGFPLD
GGRGGGECRSFSQLLAGAMASPVGNSPILAVPVDAVRLPVVAVPCIIAPA
ALLESPGFTGQFAMTHQAVLATVTAQAQMQLQSGYTPPAMISSPVPIQQR
PPSTSEDKTLSSTVDQPPSPERTLRTGQIVLKTTPGDGFNWRKYGQKQVK
SGDNSRSYYKCTQTSCLAKKKVERCQDGRVVEVIYRGGHNHDPPQKTKCS
KERGLQGSGPSGDNEALTLASGNTTGSEPSPFKTVYSSVHNKESPQVNKS
SKEKGNQSSGPSEDNKTLPLASVDTNGSEPSSKVDQNSGGETSEHQLHCS
NDSVGATAVKIEEGYGEGPDPKRRLTESPLPSPSSLFKTVKQPKVVVQTA
SDTGLVSDGYRWRKYGQKFVKGNPNPRSYYRCTQIGCPVRKHVERDSTDA
KALIITYEGKHNHELPPQKNDNEPPALLVAAAAAGKADKQTQVAKNSSAD
KRPKDKPQPDADSKMSVEKTSELGGDKTLESAQTLLSMGLKSTSKEEDDD
RKSTDAIQRPLFDENRAAVPVQNS*
>ZeWRKY9
MRPDTMESSATTTWMDHTTLSLGLNLGGGGSTLLFPNPAPPASALEAQLS
RMSEENRMLSEKLSMVYEGYTTLKSQLQDLISTASSEKGASSPSRKRKAE
CLEAANTIDAAADVGKANCVESTSGEDDLCKKPREECKVKISKAYVQTSP
TDTSLVVKDGYQWRKYGQKVTRDNPSPRAYFRCSFAPLCAVKKKVQRSAE
DRSILVATYEGEHNHPHPSLPELLGGARAGGRVPCSVSVASGGSTVTLDL
TAPMSHPDPEMARRPGVDSPQFQQMLVEQMASFLTRDPDFTASLAAAISG
RILQ*
>ZeWRKY10
MAGIDDNVSVMGDWPPSDPSSQAFISNFLGEDFSSLENGGVGALPGEQKP
DAMPGLSVKDGVLGIEISDDPFPEPNAPNVVFKLGARGGLAERMAARAGF
NAPKLNTARIRSANMASSSSEIRSPYLTIPPGLSPTTLLDSPVFLSNSLA
QPSPTTGKFSLEQSSIINSVTAPANSDKTKVHTVADAGTEPFVLKLPVDS
SSSFFPNTTNKVVSTLEHSQSLPTMEVSVQPELPTHKSEDTADVRLQNPQ
DFNVRTCFSESPDQRDTAGDFAFNQNVSDSVIGDEQSPPLDDQQDGEGET
KGEFSSAAVGAPSEDGYNWRKYGQKQVKGSEFPRSYYKCTHPNCLVKKKV
ERSHEGHITEIIYKGAHNHPKPPPNRRAAVPVSQQYNDMLIDGSETHASR
VILDGKSTWPNAQSGNMGPDWKNDGLEVTSSTAVASELGDPSSSVQVQDS
RRFDSDRAIDVSSNLSNDEDENDQATHGSALLGCDDEDDESESKRRFIQT
FCCSVFSSSLGDSLFTHAFILFYRKLDTTAMEMSAASRAVREPRVVVQTT
SEVDILDDGYRWRKYGQKVVKGNPNPRSYYKCTNPGCTVRKHVERASHDL
KSVITTYEGKHNHDVPAARNSSHANSGPSNTSIISVSQVHNTHRMPEHSQ
DNLPRFDGPLPLSAFALSAREPLGPPTSFSFAMGQEGFANLTMAGLGPPA
QMKMFPPVHPYLRPPHVNDAGFMIPKGEPKEETTADSSLPIPNGPAVYHQ
MMSRLPLGPQL*
>ZeWRKY11
MAVELMMGYEGDRGGGGGSRESAVEEAALAGLRSMERLVSLLSQHSQEQE
QEQEGQEVEVDCQAAVDAAVTKFRKVISLLGRTRTGHARFRRAPSPPVAA
TQLPLQQQQLQGCEMSAVLERERVKKEEETVSAETEAPVKVYCPTPIQQR
LPPLPHHHQNHPHHHHPHHQHQRILAAASAGNSRASSLMSGDTATTAGLS
SVSSFQAGQAPASSAGGAGRMPPSSSSALPLKRKCGPRSENGAALCNSSG
GGGATGRCHCTKRRKLRLKRTVMVPAISAKMADIPPDDYSWRKYGQKPIK
GSPYPRGYYKCSSVRGCPARKHVERAPDDPAMLIVTYEGEHIHHSSDAPA
AGSRPATSDGVPPPLLSHAESSP*
>ZeWRKY12
MERPTDVALFRRGRFAAQKHDDSGGDAGGGAAGRDGRQAIEEVDFFAASS
RRGAGGSVDGWREEPSDRKDSPDMGVKIGLQLLTADPGMGPPDQNRRPNH
KLMILQAELDRLSEENRRLRSMLEQLTRNYSTLHSHLLLARQQQARETCQ
AQPMRAVKNEVSGPMALSEQEYFTEVGPAPSTSHVADKPSNGEDDHPSPS
LTNSTDTASKDHQAIVSTAPKMTCPSLNDGTSSGPSSPAWAANKSPKPEQ
AERNADQASDVPYRRARVSVRARSDAPMINDGCQWRKYGQKMAKGNPCPR
AYYRCTMAVGCPVRKQVQRCAEDKTILNTTYEGNHNHPLPPAATGMANTT
SAAATMLLSGSTTSRETLMNPCYFPMAPYATTMATLSASAPFPTVTLDLT
RPPNPVQLLQRPAMPFPLPLQPTYLPQKLLVDQQLGQRQSSMVETVTEAI
TSDPNFSAALAAAISSIMGAPRSASNVNGVSTTGSPPRPPLVPESPQLPQ
SCTTFATN*
>ZeWRKY13
MMAEAEEGGKLQVEMEHLAGMMPLAPFPQYYGEDDPRNTSLGSFLQLLGL
PPAGLFDLPLSPSVMGASDAANSSMTPNSCSMSSLYAEAAADQPRSAVTT
DAEASADDGDEQGEEKPKLPTSEKEEEEEQKKKKKKKKKGHKRRREPRFE
FVTRSEVDLLDDGYRWRKYGQKPVKNSPFPRSYYRCTGSTCGVKKRVERS
WSDPNVVVTTYEGQHTHPCPLGLRGGGGNYTSAGSRGDGAPPMVPPSGFS
TFSLPGASQHNQEQQQQQQLPLFDSGARPPRGFAFMGPADGVGGSGFRGP
EQEPAAAAHHACDDGEQWW*
>ZeWRKY14
MAPPEPKSLQLPDRKGAIHELLKGREVAARLGDLLRRSSSGEGGRDEAGE
LAEEVLMALSKALSALDSGELSEVPPSVGDSSLCSDDGRSVASTVKRKAR
PAGDRRGGQRRRSHAYAYTVRNKTLDDGYTWRKYGQKGIQSAKYPRSYFR
CTHKHDRGCQAVRQVQKSEEDDSIYVITYMGQHTCMNSAKAAPTGAGRDS
GESFLISFGASGLTVDGGEREAAAAPPAFVDPMLKQECCADDDSLSNLSR
NDSSSEYLMLPELAAVDMSVPLPVASGTTSEIGDTTSGLQHSSCMSPGSL
EVDFAVEPLEFGDMFLDHEHFDFKSFPEFDENSDYL*
>ZeWRKY15
MSNEFVRFIYLDQDVISGHSHPLRKRVAIGWLPSPTNQPCDIKHEEETNQ
RVEEEEEEGDEEGEFSQANYFVLACGANGSRWNEGEIRNESEEFSSLTES
VGAVEAIDEFHHVGSGGPIGGGAELFPRTSARVLSEKFRFMDGDGGGRGA
MSLDRAVELGFLAMKPADVINSFLVSKHNQMPLKSELPRGGGSPPVPFSS
GIEFPIGLGSKDRGGPARAGASTDASDDGGEGGRQRVSEMDFFFDEKKKK
KKQARSAARSPPRGDELHLKVSAVSVKKEEFAEAVNTRLHLLTANTGSDQ
STVDDGMSPEDEKEGKSELALMEAALARMKEENQRLKGMLSQVTGNYNAL
QMQLVHLMQQRSQMNGNAGDQEAADEKDDVKKHDVGAAPAMVPRQFMDLG
LAAAADEASNSSTEVGSPARSASLQNNSEVASMDYRLQGGGSKGSTGDIV
PFDHDKAGDVMDDGREDSPDGESHGWAPNKLPKLNPTSSSPGEQSQEAIM
RKARVSVRARSEAPMITDGCQWRKYGQKMAKGNPCPRAYYRCTMAAGCPV
RKQVQRCAEDRSILITTYEGTHNHPLPPAAMAMASTTSAAASMLLSGSMP
SADGMMSSNFLARTLLPCSSSMATISASAPFPTVTLDLTHPPAPLHFQRP
PQPPAAAAVFPFTPPNAAAASAVAAPGGFASPVPPAGLTQIFGQALCNQS
KFSGLQMSQDANQQPQFPHTKQQAPAQQHQQPSLADTVSAATAVITSDPN
FKAALAAAISSIIGGAAHQQTPNANPLNILNTLSTNPTATTTTNNSNSCG
GNSSYSGS*
>ZeWRKY16
MSDHRDPYHHDFFRGPGSFPIHNDNLFFPERFGGISGAPGDLHGVDLSFT
GCLSGAADYHVLERAFDLSCSPSSDNLFSPSDGGKPAAVASDITIDLSPA
AASSCAAAGVGSGTPATPNSSVSSSSTEAQGEEDSGRSKKDQIEFAKGTA
GRDGGDKSKKASKPRKKGEKRQREPRFAFMTKSEVDHLEDGYRWRKYGQK
AVKNSPYPRSYYRCTAPKCSVKKRVERSFQDPSIVITTYEGQHTHQSPAT
LRGSTHILAPAPSMPGFRSEMLMHHFPPPYDVQQGEASHMYLQNRTPAPP
QQPQLPDYGLLQDIIPSTFIHNRQH*
>ZeWRKY17
MENASAGVCNLLVSELTQGQELMRQLRALLEQSSPPLQCRVLVQSIQSSL
DKAISMAKSSSDSGGPAASGESPRSVSGSPRSENSGRALKDLERREMCKK
RKTLPKWTNQVRVCSGNGLEGPPDDGYSWRKYGQKDILGAKHPRGYYRCT
HRNAQGCPATKQVQRSDENPAFFDVTYRGNHTCVQRGSSSNSPAPAERLR
QQTGDNEAPNQHADAENPLLLSFRAGLTVKTEGLDDHELASPPFSFPSTP
ASCRRTQEGHFFSSPSAAATATPDNQFMGGFSPAFISPAASGSSYFPVSP
CQVSGFGGSPQLQGLESDLADIVSAAASVTSSPAVDLDFMMNAEFDQNFP
FDASFFSQI*
>ZeWRKY18
MSSHPFRSSCFSVNANSDDVLFDVSDYLALSEDAMEDPPALLLTQQHRRP
VLAVDDAEAGAGRVRPVDDTYQAGRAEVEAGNAATSVRVAFRTKTELEML
DDGYKWRKYGKKKVKNSANPRNYYRCSSEGCNVKKRVERAPEDSSYLVTT
YEGTHNHHAPSLTMVPPASLSSNILAAKEMQHESI*
>ZeWRKY19
MTTRSPEASRPLGTKVPRKARRPQAINRLTHCDDHLAQREAMAAVMELPQ
AAMPFPVVVDEESLQLPNYSPLTFSGGSSSEPSAFEVSDYMAFLGGLPEG
SPFAGSYGQNPVLPAAGSGDLGMVGQPSVGINCEMGTEIIRVNPGTRVAF
KTKSVTDVLDDGYKWRKYGKKSVKSNPNPRNYYRCTADGCSVKKRVERDK
EDHSFVITTYDGVHDHLPPGAVYCPIPRDQTAAADWGSPCTWLDVMMAAS
QPSETTPVAHS*
>ZeWRKY20
MAAVLDLAQASMPFPFLVDEEPLQPSDYGPLAYAGGGSDELSAVALDVSD
YMMLSPEGLPAQHRKPELPAEGSADSCMVDETSNGMNYYRCSAEGCSVKK
RVERDREDPSFVITTYDSPHNHLPPGVVYYPVPRDPAAAAAAAAMAAWGS
SSWMGTVMAASEQP*
>ZeWRKY21
MKQVLAASTNERSPSHAASIPSSSSPPKDSKGTNQLESTRAEMGEVKHEN
ERLKTTLAQIMKDYQSLQTHFFDIIQRDNDWKAALENPETHQETDESDQL
VTLSLGTNSGGHKKEEKAATGTKDANKGDELLSLGLDCKFDTGCSVPIES
QTNASPESSFEEAKEEAAGEPWPPSKMLKTMESGDGDASEQNPVKRARVS
VRVRCDAPTMNDGCQWRKYGQKTAKGNPCPRAYYRCTVAPACPVRKQVQR
CAEDMSILITTYEGTHNHPLTISATAMASTTSAAASMLMSGSSTSQPATG
AMAMACSYGDYAATSNIASLHGLNFGLPHISRQRQFYPPNPSIISNPSCP
TITLDLTAPSSSSPSTHFSRLSSSFPSSAGYSQTGLTFAAAQNSNTTPTS
WSSGYLGYVNPYNTKSQIGFSSLGRIPQDPFYSSFLQKATNSAPLAGAQS
SLTDTAIAAATKAITADPSFQSALAAAITSIVGGNGSQGVAETLRENLRR
EEQVSPVSAFSTPTSNGINGCATSYLTRSMSSSSNPQLGNLMFLQPSPAL
PSSKSASGSPVQTREHINS*
>ZeWRKY22
MAQARESTAVFSGSSEGEQERELEEQSSFFLLPGATDAPPQLACEAMIRK
LLPTVYSGPTIGDIETALAMNSRAGAAEPGGGRGSPRPAVALPEKGFNKM
ENKYTLRIKCCANGMADDGYKWRKYGQKYIKNSPNPRSYYRCTNPRCSAK
KQVERSVEDPETMVVTYEGLHLHYAYTHFLLPRPRDPSSNPAPPPAAKRA
KLEAEAPPATTPESPPAGPPTPTGLIAAQQQRRGEVLEERGQQELGEDAG
CSIPRVRAGEDYVGSSQGLLEDIVPLLVRKPCTNTSTLSSDPSVSTVPSS
PPSSSSSSFTSWPHSPAYLDLGVLSAHCMS*
>ZeWRKY23
MCMSIGLAFNHVTQDTSLSLDPYIVEATALLEAPTLASTNSRISIVEAGG
EIHTQRGRTPTPHVTLPTNRSNCLPTPTYAVRRPDVVRSARQDFVHLRRV
APSASSGPFTFSFCGSFLQQLESWMLEGVTGVSKKNFHPAEVATMGVAMV
RFRAKHHKGNKLRVTILISFSFVSFSDLLADAIEDSPPNSTAETSGPIRP
KTMRFTSSINHFPGENSPSIDDDSASALHDSCDMSSIKPLKPESTVIYKP
IAKLVPRSTAFLVNLGSINISPQMSAEQQIHAQYPEKKEHRYQTTLSSIS
DQGKQPQLSTCQPMEPSKSLPPSLEQDLRAQQSLNSGDQMSHDGYNWRKY
GQKQVKGSECPRSYYKCTHPNCPVKKKIERSLDGHIEGIIYRGEHNHPKP
QPSKRFPSSLQGKSASDVYGSDDGEQLTGSLMEKNDVSENTSEIATDTYT
GKTLTYDNPMAATTYRSHIQTSDSCRFSGDCEEVSRATDGALEPNCKRRK
NEDRARGTGTAIGPPDSHIVLQSDTECSISGDGYQWRKYGQKVVKGNPHP
RSYYKCTSPKCNVRKHVERALDDPRSVITTYEGKHNHDMSMRNLDPGGSD
PDPVAPTKKAKP*
>ZeWRKY24
MASSSGSLETTANSRAASFSFSSPFSTSFSDLLKGAGDEDHEDRSRLPPV
SRGFSERPAGGGGMAGLPKFKSVPPPSLPLSPPLASPSSYFAIPAGLSPA
ELLDSPVLISSSNILASPTTGTFPTQAFNWKMNTSGYQQGIKEEDGGYSD
FSFPTHPAQGNTSTSVFQNSSGPASTEEAFRGLQQQQQQQQQRWSYQEAA
NRAPEFPTQKANIKTEVAPSNQNSSLQVSSMPSNTQGNNGGYQPDYTHHS
QALQRRSDDGYNWRKYGQKQVKGSENPRSYYKCTYPNCPTKKKVERNLEG
QITEIVYKGTHNHPKPQATRRNSSSQMGQVPAPADASEQSFGGRVGTPMD
SVATPENSSASFGDDDFDRSSQRSRSGGDEFDDDEPDAKRWKQEGDSEGI
SGPGNRTVREPKVVVQTTSDIDILDDGYRWRKYGQKVVKGNPNPRSYYKC
TSLGCPVRKHVERASHDLRAVITTYEGKHNHEVPPARGSGAQVARLPTES
ANVTMAIRPSATANHANHIAAGSLFGSRPPPAVDGRAPFTLEMLQAPERP
SYGFPGFDNPAGSYMSQPQQAAGGMLARAKDESTEDKFFESLLC*
>ZeWRKY25
MDSHSSENPASKAETAIRMLERGHELLIQLRLVFLEVPPECLPELSWDLL
DDVSDSVGLALSVLERSEKKLRELPADQPTLSDGSPPSDDTLKSEGSSPK
RKGELMTEEDDSPKKRNKHPSSWRNITVAPYDDGYEWRKYGQKVIHGAKY
PRSYFRCTYRKEQGCLACKQVQQTDNDDPPRFLTIYIHEHTCENRQNAPH
VIVESIPEEKFSLSYASGSTTMQPQQPFSSQAGEEQEKHHKISAKPSPAH
FSESEMREPMGGQFWMNTPDVAEAQPPATLPSPQSSEMESLVDWPELMEP
TGEFWMSTSDVAHYVDSSCPLWLEY*
>ZeWRKY26
MLHYPPSDLYAVVSMKEILSVILRGCEQARDLEANLLRMASQPQLLMNSC
KAIAADFNDAVGRLSSKQHAVFGEASASGRHLVGTAGDEDSLGSDLITAM
DLLNTKAMEGESPFFPRALSESDVGGPSELPELGLEIQTTSAPGLLEFGA
SSGGHVGSAGLDHLTGGSRQEPVAMVASGSARRPAGLSVQRTTRKRKGSD
NTWTRRVPALRTGNLEIPPDDGYTWRKYGQKDILGARFPRSYYRCTHKNF
YGCEAKKQVQRLDDDPYTYEVTYCGHHSCRTSPTPYPIMANTAAPVSEAG
SSALAQLPPSLSVSMQLGSWFSAGLESQKDEKSHGGLHIGGESRTARTVS
PLVRGGRDAECPVADLADVMFNSRNNASSMDAIFPSKQHN*
>ZeWRKY27
MMMKAQEGRKVGMENLAGLMGPAAATFPDQIGGAGVFDFPDAEDLKNPSL
CGFLELLGHHDFSSSLLDFPMLAPPQPAPQPPLSLPRSTFPGALPAVPPA
SESSDTVNFPATPNSCSVSSSSTEAANDADQPKSAVTAEAEAGDGEGDDE
QEEKPTKHKSGGKGGGGGKKKGQKRQREPRFAFMTKSEVDHLEDGYRWRK
YGQKAVKNSPFPRSYYRCTSAMCGVKKRVERSSEDPTVVVTTYEGQHTHA
CPVGPRGGGGSGGWHHYGYASGALGGAGAVVGAAPPLVPRSDISSFSLPL
QRFSALQQHQQHPQLSFFTGGLTPPLPADFASIAPGDGIIGGARQGLYVT
ERRRPNQPAGGGSSDLLARDHGLLQDLVPHDVVRKEEY*
>ZeWRKY28
MERPTEMVLLRPNGFLRQEEDSGSREDAGGDAGDRLKGIEEVDFFSAECR
RRGDADDVDRGRRVEASGSPNSSACGVNTGLHLLTVNSGITGAGDNERPN
DHKLRALRDELDRLTEENQRLRSMLEHLTRNYSALHSQLLLAMQQQNRPA
DQRCAKNEASGHDQLALSEQQFIQPGPASTHCNDDDPSDGEEDSEPSPSL
TNSADTASKGLQTTGPVAKRRLSLDAKDETDRPPEVPCRRARVSVRARSD
APMINDGCQWRKYGQKMAKGNPCPRAYYRCTMAVGCPVRKQVQRCAEDKA
ILVTTYEGNHNHPLPPAAAAMANTTSAAATMLLSGSRTSRETLVDTGFFP
PAPYASTMATLSASAPFPTITLDLTQPPNTASLLQRPPAAAMPFPLPLQA
NLTQKLPGFPPASQYGHRQSSMMETITTAITSDPNFTAALAAAISSVMAA
PRADNGANGSGASPPRPPVVPESPQLPQSCTTFATN*
>ZeWRKY29
MAAEEGGAPRAAAPPPPRPTIILPPRSAYESLFRGGGGFGAPEVSPGPMT
LVSSLFAEDDGECRSFSQLLAGAMASPAGRLPVGGSSGEEISQAAPAGEV
EKGRSSGGVRLHRPLGVMVAPSPFLTVPPGLSPATLLDSPSLFSPGPYMV
QGPFGISHQQALAHVTAQAVQAAQASAQMHTQVACHSDVSAAATSLTQPA
SSDLSSAHLEQTRTLTSDTRISTLETAECSNSKQRSQPAPVVLDKPADDG
YNWRKYGQKQVKGSECPRSYYKCTHPNCPVKKKVERSPEGQVTEIIYKGQ
HNHQRPPPTKRAKETCSLPGGSAEVNGNFDVPDNSETGSQGQVGNVNRSS
DHMNVTQTSTRDQESGPATIEQLSGSSDGEEVGEAEVRTEEGNDVEHDPK
RRKIDTRVIESSSSQRTVAEPRIIVQTTSEVDILDDGYRWRKYGQKVVKG
NPHPRSYYKCTYPGCSVRKHVERASTDPTAVITTYEGKHNHDVPAARNSS
HNTANAGSGTHVIQPKVHNLAKNQALSGRTDFRSNDQMRMVVLQLKEEHE
VA*
>ZeWRKY30
MVLFQVPQLFSSLSSSKGSYCRLLFRATTGNRRSRRAEWKEASRHDHGVT
PAGDVGRATCPVAIARGETIQRGEVTRECGEKPRHDLVELIGKLDSLTPA
NLASKRRLLAPPQLPFLYLSSIEGVGMSPAPSLLLQVTGRIFFFHLVQVY
VHDQSFSRQEAVGESAEQVQSYDDQMAIPEDGHQWKKYGQKFIKNIKRIR
CYFRCRRPGCRAKKRVEWPPSDAGNLRVVYEGAHEHAAPAPSSTPSEQEP
SPSAANQYNLVTQVLEARHERP*
>ZeWRKY31
MKMEEVEEANRAAVECCHRLLNQLSQPQEKMQYGNTMAETGEAVSKFKRV
VSLLNNGLVNRRMRKQKIIQTPIHQKMFMDSPVAASRAECSSKSFQTFPR
RSLLESPAPEPGTSTKSLPQIPHKLFLESPALEMDSASRGALHHGSQSTS
STPFQFLHQLQNNQRLQIQQQMKFHADMYRKSNSSINLKFDSSSCTPTMS
STRSFISSLSMDGSVANLDGKAFQLIGGPQSSDRVSLQQPLKRRCAGRGE
DGNGKCATSGRCHCSKRRKLRVKRSIKVPAISNKLADIPPDEYSWRKYGQ
KPIKGSPHPRGYYKCSSMRGCPARKHVERCVDEPSMLIVTYEGEHNHARL
LSQSAHT*
>ZeWRKY32
MDDWSSIPEPLELPGEDAWAFACGGGVGAGAAASAYFCGAIGREDAALGE
LLWSPTSDVAGVLELADLDEAAARSPPPPGGTATEDTSARPADDPSSSSS
GDPRATANPPAGTANKGRKQGLKRTRQPRYAFMTKSEVDHLEDGYRWRKY
GQKAVKNSPHPRSYYRCTNSRCMVKKRVERSSEDPSIVITTYEGQHCHHA
VALPRGGPHAASAPSLYSPRVQFHPSRPMGAWTHNTPAAQDHAHTLANQL
QMHPAADGGLLGDIVPSGTGPQH*
>ZeWRKY33
MLQNPSSVVGDPLAGGAEEGSGRRELPFEGFGARNGGVSAEAGGFPPEEP
DPWVSPAAAQALGARYKSLSPARLLIAARSPCLTIPPGISPTTLLESPVL
LTNVKVEPSPTTGTFSMPLPVNDVVGSKRLSPPRNNSNDTAHDERMAAGL
QFETHVKSRLVTGTSLTGSLQPETLQFKGQHQSRAFENSCAVNLENAMAS
SNERTLSLTSITKPELIEILDTPVGEPVSNDSQLAKGVENGIQAPATSQK
EHEQLVVVEKSSEDGYNWRKYGQKHVKGSEFPRSYYKCTHANCQMKKMLE
RSHDGQITEIIYKGQHDHPKPQPNRRLAVGAVMCGQVEERSDGFSYFANG
EAKSSNTHDQLSHPTDPSGTSELSPVSASDCDVDGSGARPNEIVDETDDD
PESKRRRKDVGSIDVSSLGKTNLPRVVVQTLSEVDILDDGYRWRKYGQKV
VKGNPNPRSYYKCTNAGCPVRKHVERASHDPKAVITTYEGKHNHDVPASR
TSIHDTGTTMPVNDCNILNSHTSVTVGSMLPGYDTVSAVSHQYEPMEESD
TISLDLGVGLSPRYDNRSSEKLQIPETDQIQNRELQIARSGCSNLVIQPA
PSSYYVNPNHGMDSFRPREDQGESFSFKTIPLSHSAYPANVGRLVMGP*
>ZeWRKY34
MVNIHNNIYASLHIMSSREVMDFTDFPFHGEEAISSTFFSSFSQLRGSGK
RCVATPCLQVMDGNWEDLDDNISASIGGGVPIAGHKMITSNWQPPGSPNF
PRSPEGLYNNPVDPIFDSVLQELDDTMLFGISEPVVGLVKSNIVGDDNGR
TMASRGSDTRPMELKVFENNEVGRPDSIFASVLQISHGGEASSMASSREA
ESSPVLTCETAKANISLLGCPLGQEGLQISSPRIPGNKRRKNQAKKVVCI
PAPVADSGRPSGEAVPSDLWAWRKYGQKPIKGSPYPRGYYRCSSSKGCPA
RKQVERSGTDPNMLVITYTSEHEHPWPSQRNALAGSTRSQPSKNGPSAPM
KSSPPCRQLPPAMKEEQMEAAGTTVSSAAPPVKEEALEVEMATTMCVDGD
HHELEDDFFAELGELESGLMGGLVFSKEFLEGKPDGGKENDAMDPFSSFD
WAGKSFGQGRK*
>ZeWRKY35
MFSLEDQSGVGNSQHMGFYTQVSPSHPTSSFSPYGYQHSLRALNNPSSAS
SSAAGGDVGHHLREDPLAMARKHRDDASDGGGNPVEFGAPTMPRSTTGPW
PWDGVGGSGSKRSSAAVAENRSSSNNNRSSLSVAAIKMKKVKARRKMREP
RFCFKTMSDVDVLDDGYKWRKYGQKVVKNTQHPRSYYRCTQDNCRVKKRV
ERLAEDPRMVITTYEGRHIHSPSHDGDEPKPSTQINFFW*
>ZeWRKY36
MAAAVMEYPPANMSFPLLVADETLQIPGCDPFAAAGGGLKEQPSLEVSDY
LTFDEGSQLLEDSPLMFAEQYYRSPLLPEEGTGDSSMVGQTSSSNMKCTG
GVHKAKRGPVERFVIRTQSEKEALDDGYKWRKYGKKPIKNNPNPRNYYRC
SAEGCCVKKRVQRDPEDPSYVITTYEGRHRHPPPGAVYYPVALDHTAAAV
AGAGWGPRSPLLSVVPDAEPWKLQVPHSSS*
>ZeWRKY37
MEDDGWDLQAVVRGCCGPAKAAAMADPFSSLTSAVVPQDGRGEEDDLLLC
FPELFATQTALHELEELCKPFISKSNQQLQQQQQQQQLLLSPQRSPSSCS
AAPLLPTCGVGAAALPLPQQQIRQPQHRPLPQAPRSKRRKNQQKRVVCQV
PADGLSSDMWAWRKYGQKPIKGSPYPRGYYRCSSSKGCLARKQVERSRTD
PGMFVITYTAEHNHPVPTHRNSLAGSTRQKFPPPSFAAGSAQHATAPAAD
PEQAYSKGASSSPLSSPMPAGLSPTTPLTSSMEDELLPRRRQEDGEEEVE
GREEQEDPLLVGDMEMLGEDDVLFMDMGDDVAGAAAPGFGDGFPDHFGPF
PSPWMASGAATAAGGS*
>ZeWRKY38
MCSYSWQIRMDNNQGDLGDIVRASGCGAASGAGPQVFDAGWQLPPELVSL
PSVAEGSNGDFGDPFSSFNDLLLHELAGATLFDGPDLAAGLVEMMAVGND
GGGGSGSSDVSQKMVMGDDMRRPCSIVSKASSMVSPNGIRPSTVFTADMV
KVNTSLAGRPVDEGGLQISSNRNHSIKRRKGQAKKIVCIPAPAAANSRPG
GEVVPPDLWAWRKYGQKPIKGSPHPRAYYRCSSSKGCSARKQVERSRTDP
GMLVITYTSEHNHPWPTQRNALAGSTRPSQPTAKNSSSAPKSSHPNPRSP
TSPKEESKETANLATMASPPSIKEAAPELVEKLVDNIGEHGLDQLLRRSY
DPMAPEPADPSVDDLFTGLSELEGDPMTLIGGKPEEGKEAKAVDPFSIFH
WGGN*
>ZeWRKY39
MANAPSSAAPEQREEPGEEKDHPPPPPPSSPPPPPLKPESSPSSPATTTV
KSTPDPTAASSSTSTSVTRGAGGKNSGPKTLVITVPAASNLGRAPDGGAA
GGECRRSFSQLLAGAMASPLGNSLAMPIVAVPVDAVRVPVVAVPCFIAPA
ALLESSGFTGQFAMTHQAVLASVTAQAQIQLQSGYVPSPTVPAVAPVPTQ
HSPPSASEDNVLSPEAEQQPSSDQKPQPTQIVLKTTSGDRFNWRKYGQKQ
VKSSESSRSYYRCTQANCSAKKKVEHCQDGRVIEIVYKGGHNHDPPQKVK
CSKERRRQSIAPPGDNETLTLEGGEANGSVPSQSKVEQDSGSDTPEQQLH
CSSDCEADTSIKTEEYLDEEPDLKRRLTDRRLNSSSPRFKAVKEPTVVVQ
KASDAGPSSDGYRWRKYGQKLVKGNPNPRCILFFTFIEANSHKHGSRFNR
IPESKSGVGYQSLTCPPRSGAHKLRAHTHTLPHGNMQEPTGDGKSPRARR
QEDVDSKMTSDKASELGGDKALESAQALLSIGFKSTSDEDGRREGSDVNP
RPLFDENLVVSVQNS*
>ZeWRKY40
MAVDLMGYCQMEDQVAVQEAASAGIHSVEHLLFQLSRQSHHHHLQQLQPG
MDCREITDFTVAKFKKVISLLNRTGHARFRRGPAACAPSSAPPARDKVPA
PPPPPPQMVTLDFSKPGPGAEATMSSRGTKDGFSISPPMSSANSSFLSSV
TGDGSVSNGKQGSSVMPAPVAATTVSAGKPPLSSFYKKKCQGHVHGDAVS
AKYSISAGGSRCHCSKKRKSRVKRTIRVPAISSKTADIPADEYSWRKYGQ
KPIKGSPYPRGYYKCSSQRGCPARKQVERARDDPSMLIVTYEGEHPHGQS
AAPIAAINAAPVGGFVFKSS*
>ZeWRKY41
MAEKEGGAPRAAPPARPTIALPPRSTYESLFLGGRPGAADVSPGPLTLVS
SFFADDPDSECRSFSQLLAGAMASPVAARAAGVSSAAEGREASALASSSS
ASSSSSYFAAAASAAARPPLPEGAGRVRGPVGVRPHRPLGVMVAPAPFFT
VPAGLSPATLLESPVFGSGAFGMTHQQALAQVTAHAVQAAQASAHMQIQM
EYPSDISGAAPPSIQPASSCVNSAFLKQTQNLTSDAVATTSEKTEGSHSD
QRSQPASLVDKSTEDGYNWRKYGQKQVKSSEFPRSYYKCTHPDCPVKKKV
ERSLDGQVTEIIYKGQHNHPRPPPSKRSKDGPSMLGGSSELNGSIDVPEN
SKPGSQHQIGNLNGSGERMAAGQISRRDRESGRATAEHISGSSDGEEAGI
AEARTEEGDDSELDFKRRKVDTGVIESSSSHRTVTEPRIIVQTTSEVDLL
DDGYRWRKYGQKVVKGNPYPRSYYKCTTAGCNVRKHVERASTDPKAVITT
YEGKHNHDLPATRNNSRNTASAGASTNATRPKVQNFTNNRDLHELTDFKR
NTQKPVAVLQLKEEHEVT*
>ZeWRKY42
MDGWDSRSGPFDQPGDDTWALACGGHAGPFFSSGYFCSAEREDIVLREFG
WDLSLDAAAPALDRADPDGDPRPVAESRAAGVPGDAPSSSSSEEPRPAGN
APDPDERPAETARKGGNKDQNVKTRQPRFAFMTKSEIDHLEDGYRWRKYG
QKAVKNSPYPRSYYRCTNAKCSVKKRVERSSEDSSFVITTQFTRVRPRCP
GRAALPSITVFAADGAVPRDPTDQRIPADQQTHQRRTWRGSLPGQRRPLP
TDDAWPSRRHSACRSAQQGTVMMAFPIRFRQMRREGRTAQDDDTARKTFR
PQKQNKDGWASTSAFKYDYFNRPVPPNVCFLQGIKAARSPVWVRESRKRG
GGSRKSWGSQVSPIEASVPVLSEEVIPQIHIKTEPRKKLLDSDQLKLMTS
QRRQQEAKIPFSFGPQQLYSFRVVVLSIIVGFSNGPLDDTLLILRQGSSL
SQCACIRDGCWDSIFEITYRSKKLLTRVLTIQDDDLSCDVISPMFSLPCI
RMDHLNPTLMEKSHPYIVSNSLLLVKMKVLAIPNKVFNSNNVIANNRLLA
TGCNLTNAAELKYHMSSNPVIRRQLQLKGTAEDISLLNPCRTLHFVQHPT
NSCLGSELWVGLRIYPLSPYIWVGRYLTGCTMHFNAWYYSKYYNSIGPDR
MAVVLCITMHVCTCLHVRLGILTCASRYGYVFMYEFPIYVHVGICRRRCA
ITCTWPNAHEREMVSQ*
>ZeWRKY43
MAGMEENAPVIGDWAPFNPSPRTFFSNFLADDSSPRPFPDDPTGNGNGGA
LAAVEMSKVPGGPKEEDGEVGMEDSCDPFSQLDVFSAAPKRGSRGGLAER
MAARVGFTAPKLNTARIRSAGMASTSSEVRSPYLTIPPGLSPTTLLDSPV
FLSNSLAQPSPTTGKFPLHLSSNMTSASVSSISDKTKGNHFSDVGTDSFA
FKPHPQLSSSYFSNAPNKVASMDPQQSLPSIQLSVQPEAPKHESQETVDV
QSQNPREFSLKSDFPSSSEQKDAAGDLTFDQNVSDSAMGDEPLDDQQDGD
GENRGEFSSVPVSAPSEDGYNWRKYGQKQVKGSEYPRSYYKCTHPNCQVK
KKVERSHEGHITEIIYKGAHNHPKPPPNRRSVAPTSQPFNEMSTDGSDIH
ASQPIIDGKSIWDNTQNQTVGPDRKNDVLEVTSSATVATEFRDTSSAQAQ
DGHRYQSADAVDVSPNISNDGDEDDQATHGSVSLGCDGEGDESESKRRKL
ETSAMEISAGSRAVREPRVVVQTTSEVDILDDGYRWRKYGQKVVKGNPNP
RSYYKCTNPGCTVRKHVERASHDLKSVITTYEGKHNHDVPAARNSSHASA
GPSSVAAMSASQVHNTHRRTEPPQDTLQRFNAPPPLGSFALPGREQLGPQ
AGFSFGAGHPGLSNLGMVGLGPAAQMKMLPTLRPYMGLRHVNEAGYMMPK
DEPMEEPMPEASLSIPNGPAVYHQIMSRLPLGPQL*
>ZeWRKY44
MTRDFMDGERSKPIKKDVSLETAGSLEAELARVSEENRRLNETLAAVRES
YNALQSQLMEMMATSSSEKRLPSPSRKRKADSHESVSNEDAGAVDGRGRE
INNCMESSSSEDDSCKKPREESKVKITKAYVRTSPTDTSLVVKDGYQWRK
YGQKVTRDNPSPRAYFRCSFAPVCPVKKKVQRSLEDRSILVATYEGEHNH
PHPSHAEAPAGSRPSSTAAACPVPSGSTSPTVTLDLTAARLHQNIAGFPR
KDVEPPQFQHLVEQMASSLTKDPSFTAALATAISGRIMKL*
>ZeWRKY45
MESYPLLFPPPSSSYYSSVQPAAFSSGMLNTQTFDNLHGNSPGGFLALKG
QVEGACSEVTNGDSRMEANCGSDEVIPAKKKGEKKVRRPRYAFQTRSQVD
ILDDGYRWRKYGQKAVKNNRFPRSYYRCTHQGCNVKKQVQRLSKDEGVVV
TTYEGTHTHPIEKSNDNFEHILSQMQVYTNF*
>ZeWRKY46
MAGRDGWWAPPLPPSRVLTGGRFGVDGLAGEGGRPFGAFASPFSSGSSYS
SSARGLNAGGISRAKFEMSSDGSALGVEAGGAGGEMMDDEVGFGDGGPCR
PAGGWKPPPPPPQQQQTSPVRNGKRSIAERRAERCGFSAPRINTARFRCS
SGSPICSPAAVRSPCLTIPPGLSPTALLDSPVMLMNAQAQSSPTTGTFLP
SLHNHEILASMRLKVDMEKSNSEALDSSFVFKLPQDHVSMSCSQSAESKM
QTEYEGHSGFLGEILRKSYASDSQSDMEASDETVAKGKNSAVPSCHPGIV
SDETQLEEYPDGNDVSQHLQDGDQAGAFPSLCVGRPSEDGFNWRKYGQKQ
VKGSEHPRSYYKCTHPNCQVKKKVERSYDGQITEIIYKGKHNHPKPQPAR
RTIIGTSFPLNEMQENPEEPGSSMKTEGESVWSTYHGSEENIGGRDCQPD
GLERMSSTSAITDLSDPLSTAIEKHLSELESTGNLDLSSPLACHEDDDRA
TQESMSLEGGDEDDKSDSKRRKNESYLIESSTTSRAVREPRVVVQTESEV
DILDDGYRWRKYGQKVVKGNPNPRSYYKCTNPGCSVRKHVERAAHDLKSV
ITTYEGKHNHEVPVARNSGQSTSAAGNFPPPSNAESATIFARSAISREHI
ANSKDLAPHFKRKPDLRNEYLKSSYMSSLCGDPNFGVASCYKTKLLQQLP
FHPSGLSINHPELLQTATVANLSPEFPISCPMSIQRATNTVLPGVDSNYG
GASVTAARSLLGQQSKLMGLRFLKAAKQEQKDDAFTSPVIPRNNCPGASP
SLCDQIMGGYPLQ*
>ZeWRKY47
MEDNGWDLQAVVRECCGTAAAATADPFCSLPPMLLQEGRGEQDELQFCFP
ELFGEQTGLHELEELWEPFFAESPPQQNQQQQQLLLSPQGSSSSCSAAPR
FPAIGGGAALAPLPQQRTPPHTPRPKRRKNQQKRVVCQVPADGLSADMWA
WRKYGQKPIKGSPYPRGYYRCSSSKGCLARKQVERSRTDPGTFVITYTGE
HNHPLPTHRNSLAGSTRQKFPSSSSPASSPPANSTWEATAPAGGPPERPD
CKASPSTPLSSPSPAGLSPATPLTAESTEEELHLPREEEDELLVGDMEML
GEDDVLFLNLEGLGEPNAGAEAAFGDAFSDYFGAFPAPWMANNTAAAAGG
S*
>ZeWRKY48
MEPPGGEAPSLENCPQLFLPALAAPLASLQSPPLAVPSQNYQLQSTSPSG
IDWSALFFSGPGGLCEQKPLQHPHGSALNAALPGTSAEADAGKGGRDKGK
AAAGRLKKVNRPRFAFQTRSPDDVLDDGYRWRKYGQKAVKDSSHPSHYRI
LGSDGKEIGRAKLRLYLASIACHDGAKRSYYRCIHHTCNVKKQVQRWSKD
PGVVVTTYEGIHNHPCEKLMETLSPLLKQMQFLSRF*
>ZeWRKY49
MDKGAGGGGGLTLDTAADPPGFLGIKPNILESFLGPSHRHPHHLKRGRDV
PLSAPPPPFMGFSSGIEFMAGIGHGSPASEGGDHDKQRVEEVDFFSDEKR
KKARSALASHARREELDREVPTLSVKKELAMDVNTGLHLRTTTTGSDQST
VEDGTSQTEDEREGKSELAAMQAALARMNEENQRLRGMLSQVAGNYNALQ
LHLVQLMQQRGQRGEDPQSHEAVDEKMDVNKQGSEPPAIVPRQFIDLGQA
AEADGHEASDSSTEVGSPAHPGSSTNNAEVASTDCRRLRGGTGDIIPVAL
DKPGDTDVDGGEDSPDRESQGWAPNKLPRLSPTNGSPAEQTPEATMRKAR
VSVRARSEAPMITDGCQWRKYGQKMAKGNPCPRAYYRCTMAAGCPVRKQV
QRCAEDRSILTTTYEGTHNHPLPPAAMAMASTTSAAASMLLSGSMPSADG
MMGSNFLARAMLPCSSSMATISASAPFPTVTLDLTHNPSPLQFQRPPPPA
AAQFPLPFANAAAAVTPAGFPSPVPPLAPHIFGQSLYNQSKFSGLHADTA
QFAKAPVTVQQPPSFADTVSAATAAITADPNFTAALAAALTSIIGGAAQQ
ANTHAGSSPLNILNTLNANSSSNNNSGAGAMPGNSNLSAS*
>ZeWRKY50
MCSYFWQRMEGDHGDLGDIIRASGCGGASAAAHQMLTSDWQLPPEPVSFP
SSVEVFNDDYGDALSSFRDPLLHELAGTTFFDSPDSTAAGLVGVSMVGDD
GGSAVAGGGGSLATQKTTLGGEEMKRPCDIFSRVLQISPRAIAPPQILIG
DGCPLDQAGLQISSPLTPGIKRRKSQAKKVVCIPAPAAAGSRPGGEVVPS
DLWAWRKYGQKPIKGSPYPRGYYRCSSSKGCSARKQVERSRTDPNMLVIT
YTSEHNHPWPTQRNALAGSTRSQPAKSNSSAPKNSQRGQPLLGTNEDNKG
PASMASPPPIKEEAAEMEKPIDTADEQEFDQVFDQNYNTMLLDSNHPEDF
FADLGELESDPLSLVFSKEFLGDKCDEERESKAVDPFSIFDWAGSSLGGI
RKGGL*
>ZeWRKY51
MYVKALEAELERVSRENKELRVMLHTMRSSYQTLQAQAGRIRREMEAGTE
SCSSQEHLTKRREAEPFRPETSRAFVRTEANDTSLIVKDGYQWRKYGQKV
TKDNPSPRAYFRCARAPECPVKKKVQRCADDQRVLVATYEGEHNHDIPSA
PDPSNPLSGSVTGSDTRRPSSPLSVNPFQPTVAVDLSLSGAIPDRKRPPQ
SVLPKDSSNKKSCRSTNSGGGSDKDGSHRNTKCNSDSIAFHGNSRSMEEY
MTSLMGDPSFRTALAGAVASSILRSAGSSSG*
>ZeWRKY52
MAVDLMGYSRMEDQMAIQEAAAAGIRSMEHLVFQLSHHGQHHKQSPPQPQ
QEQQLDCREIADFTISKFKKVISILNRTGHARFRRGPAAGPCPSVAGETA
RALAVAYPPAAVQPLHQVQAPALLPPLPPPPPQSLTLDFTKPRPGGFGGG
ETTVSSQFTKDSFSITPSMSSANSSFMSSVTGDGSVSNGKQGGSSLLLTH
VAPVPAPAAPSPALSAGKPPLSSSSRKCHGHGHAHSEDASGRYSMSAGGR
CHCSKRRKSRVKKTIRVPAISSKMADIPPDEYSWRKYGQKPIKGSPFPRG
YYKCSTLRGCPARKHVERAPDDPSMLIVTYEGEHRHGQSAAATAPDASLH
AAGTPAAGLLFESS*
>ZeWRKY53
MMAKAGAGGRVGDVGMENQAGAMLPSFSDQGIFGFPAHISKNDTLGGFLD
LLALPDLSPQLFDLPSPPQPCAPPPASSDASSFLAPPASPSVSSSSAEAN
NDPPRSAVTVEGGARDEDDEEQKPRQTLEKGSGGGKKNRGQKRQREPRFA
FMTKSEVDHLDDGYRWRKYGQKPVKNSPFPRSYYRCTGGKCGVKKRVERS
SADPTVVVTTYEGQHNHFSPAGARGSGGGFGQQFYRNTSGVGRVGVTGVP
SQTLHNDISGFSLSLQQLGMFQQQSQLAFFDSSLPLPPQSADLASASSVN
GVGGSYGRGQWYANQTALDCGDIFIRDCGLLQDLIQQGVSEQ*
>ZeWRKY54
MAVANPKIPPASDLDAAIGGVRRGRELAAQLVAVLRRIPGQHDGLDEAGE
LAEEALAAFSKALSALDSGDSAESAVAQPPSPEPENRKTRPAVERRRGQT
RRSQPYAWTKVAARTLEDGHTWRKYGQKEIHGAKYPRCYFRCTHKHDQGC
QATRQVQKSEDDPSMFVITYLGNHTCKKPILSGAGEPFLISFSGGRDPGL
QAAFPRQRETEEDALSSQVSRNDSCSSPEYLMLPELTPLESSVPVTGISS
PASDVAGDVTSGFLGVDFQFEDMLGLQHDDLNFVYF*
>ZeWRKY55
MGVVRFPVSLCSAAAALPFTHVLPVSGTWTSATTTPRRLWRAVRLHSNDG
GVRSHNLLLDIPITGLEEASGVGVQLHLSSSTSLSQPRQFFCGKKEEPLI
QIPPFAIMEASFNCKDDDSNSSGSDSSNRGQPMADQEEVASAPPEYAAAA
PPPPALRPRHSYARQHQAQPHDSLHLARSHLLLAISEEKVRCCKLCFLHD
PNTTNWRIPNDPTPAHDCFFLLQRPAVRPEARSVHSHSRRRQISRQGLQR
GRLPSNSWTWRKYGQKPIKGSPYPR*
>ZeWRKY56
MEPSTLTAMPFDIATAVKEITNGHRQMSLLRALAAVAQPRGAWSENAAEL
LDGVTKSLAVALSTLSPIAKRTPTATRLGPPSENNNWRNEKPTRKRKNTQ
TKSKSDLSRKRTRMPPDGQTIATPVPMNDAYQWRKYGEKKIHGAQFPRCY
YRCSYRQDEGCQAMKHVQQADSSNPPTFMVTNIGRHTCTMAEIAPKRGFA
IVAANSSSTSDLGSFYFGMEQGSCAPSASPFTEEKVERDKVDEEGYGHPP
ARCPDQQDHKGSEQVEVMGKELRNDASDIAEVISSMLCPMSPYSLHLEMT
IDSAELSCYDDLWLS*
>ZeWRKY57
MAVDLIGYPSSREMAEDQVEAASAGIRSMEQLILQLSHQRSSLQQQQLDR
GEAADLAVGKLRTAISILNRTGHARFRRSPPAAAGTAASISCNSYASPSP
STVDMSSITGDGSVCNGKQDYPTLLPPTPAAANPSTTATMSARKPPLWKC
QGHGHGQSYAVSGTGSKCHCSKRKKHRVKKAIRVPAISSRIADIPSDEYS
WRKYGQKPIKGSPHPRGYYKCSSVRGCPARKQVERALDDPSMLMVTYEGE
HCHGQNDAAASAGALTLEKSSP*
>ZeWRKY58
MEDSPLAKPDLPSSQQAKADTQASRKRKVAQKTVVTVKIETNNTGKQKGE
GPPSDPWSWRKYGQKPIKGSPYPRGYYRCSTSKGCSAKKQVERCRTDPSV
LVVTYTSDHNHSDPDPPNTTNPSTTPATTILHSRPTTEQGVPTTDNTEEP
TRVAASACKEDPTAGRGDPQLQPPPKCLEENAPQDSTTMGTDETHSLLST
SIDQGGALPYPNGDNSSVQPAKSTEDNFFDELEELPVSSSFTGWVRSSSF
DDRVFTPLPVPLQDY*
>ZeWRKY59
MASSGGNFTSGSTGLAAFAFSSQFPTSFTDLLNGAGEDEDERRPRFPQPG
RGIAGGGVPKFKSVPPPSLPISPRPFSPSSCFAIPAGLSPAELLDSPVLL
PPSSILLSPTTGSFPAQSFNWKANSNSYRQDAREENKGYSDFSFQTYPAP
KPAGREEAVRASEFSTTKTSINSNPNSSSDVSSMASNIPSRNGGYRPDYR
EQKKSDDGYNWRKYGQKQVKGSENPRSYYKCTYTNCPTRKKVERNMEGQV
TEIVYKGTHNHPKPSTTRKKSSLQQVQPLAPAETSEHSFGGQVGAPMDSA
ATPDNSSVSLGGDEDLDMSSQRSRSGGDELDDDEPDAKRWQREGENEGIS
GAGNRAVREPRVVVQTTSDIDILDDGYRWRKYGQKVVKGNPNPRSYYKCT
SVGCPVRKHVERASHDLRSVITTYEGKHNHDIPAARGAGAAPRPSTDNSS
MTMAVRPSATAGLASQMTASSLFGGRTNAAGSGQAPFTLEMVPAPPDYGF
PGLDNSAVSHGDPPQQMERMFSRAKKEPRDEMFLESVLC*
>SiWRKY1
MEEIEDAIRGSVESSERLLNLFSSSSGRVLGSHLIAEASGEAVAKWGIVVCLLNKGRGHGRVRLQTPSQCPLPHTTPTWKPLQLLRRNLQKKPGGELGAPHTDDNRLFHGNRALQMDPTLIGVLPRAAELAPCPPFQYPLHQPHKYQRSGINLNFESSGCDPTMSSTRSFISSPIVDGSLTGMNGQGFQLLDSLPPSERFGILQLPKRRCWNSGEEGNGRCATSGRSHYSKRRLKTSISSLCFSIQAFAELSGELKCRPFFCSNYRKLRVRRSIKVPAVSDNLAISPDEYSWRKYGQKPIKGSPHPRYVNSFHTDSRCLLK*VVS*VQVNTAIWIISPPQN*IYFIMWSF*GMPGRVLMVDICTFGSISQIIY*FY*WVS*THWRRAL*GVT*A*IDRI…
>SiWRKY2
MERHREIKEVDFFSERRTGGGDDSHDRRRCSSDHKDPSVSGVNVRGAQLHPHIHTHTHTHRERYGNGGKLIMSRGGHLNRRYLMKN*RVLISPISQTRLHLRTVNYEIGGEERARSDLQVRRNFLRQGFTRPSFY*LSDRSNFFPSETSDYPILDVLTLKIACYL*PMAADDPPG*A*PIIRGEQEAEGHGGEGHKGLQCPQVSVLPCQAAEH*RKQPTQSTSDSVIYVFLSDFF*MMFIGGLTFWIVVSAVVSAFTRVWEMFRGSPKESHTFFSFFPSFYMCNLHGSPKMNLSPSLSHPPYKVFGQISILARN*ETLLHSMKF*LILLSLSLSLSLSLSLSLSLSPSLSLSLSPSLSLSLSCIFRWRLFKWLIS*QQRMKL*PIIPRNQLDLTEFERK…
>SiWRKY3
MASSSGSLETTGNSRGVPFSFSAQFPTSFSDLLRGNDDEEKEDRLKLPQASGGFSDRNSGGGGASGGGLSKFKSQPPPSLPLSPLPISPSSYFAMPPGLSPSEFLDSPVLLSSSNVTSQPLKSYMGLA*FFLFS*RTQTPNVFLKAR*FISLSLSLSLSLSLLHDTPNPIHNPAGIIVSFLFLVSAFITVFINFLPEIR*IHTAFFGSYDRSCPLRPLELMLHRRSTGSRARIATSSMPSKRKIMASSISLSQPSWRREIAPLPSSRAPQDRLPRYDALQRRKIPPFFSSLSLSLPIVVLLLSPLISGIYCYCDRSEVLSFSSQQQQQQQQHHHSWNYTEPAIRASDFSGVTAAVKPELPPSKRHSSPEIASSMTSNIHSLQTQKEQRSDDGYNWRKYG…
>SiWRKY4
MEAKDEERPVIARPVASRPFKKFRSFTEFLTDAIHASPSALDPEMPVPIKPKITRLTTSATCSSVEDFLSMVSCRP*PVFSHPKGHELPGFNDLSGKICLRTEILLQRCLIPAITLSDPRDQMEISASYTSQQQSSSQGAPFSWRKWSVR*FY*FLGNIREPS*IFSFFLFSCKGGYKHLSDDFRTASIPDSSSGEKEASAPVPTNLHR*SISGTQVQRDTAINGTSKGFWENPGGRFEAPALDEQRGSDLP*RIQLEKIRAETGERKRVPSELLQMYSSKLPGEEEDREIA*WADRRDHLQR*AQPPQAPNFQTLPVNFTREIGLRWVRERRRCAAVDQRRIRGQSGKRQ*SGLLDN*FIQWESVD*C*THHRTSVQYPDRNFRILWIWASSL*RGRA…
>SiWRKY5
MSEVEFLGEILDGERHFFPWQQAADGSPQVDREAIIRKLLPTVYSGPTIGDIENALAFTCRGAVESGGLAIPRPAYVSLSLSLSLSLSLSIYLSIYLSIYLSIYLSVFLSFFLSIYLSISLSLSVV**LSVGAREGCSHAL*FLYCRIAFPDKGFNKMENKYTLKIKCCANGVADDGYKWRKYGQKSIKNSPNPRSSSFPDLTLSLPSSPMHLWIK*STTQVA*FI*ISISSFIF**IR*AWLGGIDFSNSLVPRFSDASFLSPLLLQESSSRKIRWRVIQSPILPSVRGSPAPRRRRRPSQ*IQKVWVGRRSSIRGHGRPFRHTKEDEGWPACPFVALFLRFQGLEIAHLSPLGFF*NCVSSINSKNIKEGTSRSGFPSLRLSVLSSLEILRPISLHV…
>SiWRKY6
MPAGGLTGAAPTGATLTMMNQMPSGGKQYGRKITFCGKTGRRVLRRLPCCVRRRSGEGEAASGAGNRAVREPRVVVQTTSDVDILDDGYRWRKYGQKVVKGNPNPRSDSSSSQSSSSSSSSSSSSSASSSSSSSSQSSSSCSTWSLFRAIRSYYKCTSVGCPVRKHVERASNDPRAVITTYEGKHNHDLPAGRGGGAAANRPPADVGGGGVTVPLRPSATAGPAVQMTVSAPFGGEKPFTLKMLRPPGNYASHPQDRQGVA*
>SiWRKY7
MLENLISELRSSVPGAAVGELRGPGAASFEGFENAIASASGDEEVFPRVGSADAASVLGARYKSLSPARLLISSRAPCLTIPPGISPTTLLESPVLLTNVKVCLGFLLVLVIFCNFAGFG*SGTYSCFFV*YSSSVRKYEILVGEVSP*PSAF*F*YIGVRILHSFQLKTIFMI*FVSIIFMNFQEIKWKNVGKNRSGFTLRFY*PCL*TLQGPS*HALLSSYRWF*FTINYNM*RKEMGNVIGWHVDATYLFVLLFPL*SS*P*LSAACKHFHVAMGTSLMWTLLGILWDTIFL*PVLREL*RVNVPQ*LI*CFMKHDFDDFMETNNIRRDQVVPSHGSHILCQ*YLENLLATSSII*LSRIYFRLFIYVYLQCALTYVYFYMYIPMCIYIYISCAFP…
>SiWRKY8
MCSCFWQKMDADHGDLGDVVRRGAGGGCGVPPRAGQHVPELAGFPPPERSNDDFGDPFSSFRDPLLHDLGGGAAFFGGADAVPVLGQAPVVGSGGDFSRVLQISSAAKAAAPTVSPPAVFTPSAILSGEMATSPLDQGEFQISSPPSPDMKRRS*FTSLN*FPSPSIWVLARSNSGF*ANRQLFISI*EFISLLSISRARTFHGPVREPSVPSGEKLLGFFSLLHETFPSFPNTCTREPINFMQWACKTRLLIILLSFLALMCAMKRPSIFSESNRKP*AVL*DNLCCRGKIIFGVTVY*WETLREQNLVDLIERDD*KDCDLRTHSPSVSISLLSLSLSLSLSLSFPRECCLRSWL**QTPVESASISLHKPTLSFMRAIKTSSSFQLAKASLLRSFA…
>SiWRKY9
MWSFDPASAGTFKMEAKSGGVDNDDGGGGAGRITGAEPGGDWKTPSPPPPPPPPPLLLPSPARNNSMSIAERRAARGGFSPPRINTPRFRCGGSPLRSPAAVRSPFLTIPPGLSPTALLDSPVMLMSSQVGKPSLSLSLSLSLSLSRYLSIYLHLLEEPLSSPC*SWPKFAGAAVSDHRESRPLPP*S*LHGGNAIKTPRGGRRRRSRRLPILLRCGLLSESIFFPGNSGRARGIHENRR*VSATSG*RAGGGASAGGEAVRRQLQLEKVRPETGQGERVPSELLQVHPSQLPGEEEGGKVSRRSDHRDHLQGKAQPPQGPAAPPDDDPRRAQIVVREIRRGIGVGPY*SFRSLVGRH*KTPRGARVL*CSGALVAPRRRRRRRPGRGGGGKGGGARGG…
>SiWRKY10
MEHHPIMFPPASSSHHSSGQSVLSSSMLQPQAFDKLLGETARGFTGLKGEHEAASLGWTGGYPRMEATTGSDDEMKAAKKKGAKNVRKPKYAFQTRSQVDILDDGYRWRKYGQKAVKNNRFPR*AAF*RI*SLRLTMLYDILDNFK*NRKSEIYPHWPK*FLLIIMRGRPPPCVVQRL*RLGSPIKIAPKLIFLLKLPILLDGESAELHNSPASWQLVEPS*GFLHVSLSCLDFLLFAFCLSVQRVLNSVTRLPRFQNPLMPISLIFLDCILCFACILVPEIT*RPVTILCVAGAGNS*YVEE*RLPFTL*LSIRYFLPTPNIQTNVCTCKGEKFKLRLD*GSAVTMTSFSMLETRNQKHFDLDQSPIHSSDPILA*TFIRSVLQTQ*ILQKPLPSGVS…
>SiWRKY11
MGDDGGWDLQAVVKGCCGLAAAAAAAEDGSSSFPPPLIITEVGREEEEDWFFSFPDLCAAPADLHELEELCKPFISKTPQQQQKQNQKQSLSSPKGSSSSIAAALQLSDGRRAAAKRSPPPRAFLRTPASKRRSRRRVFPAPI*GS*DEDQLTWIPTGNRF*LWSSFCRKSQQKKVVCQVPADSLSSDLWAWRKYGQKPIKGSPFPRSAPFPFLPVSSYRLGF*LSSSSSWRIGGITSAAAPRDAWPESRWSAARWTRPYSSSPTRRSTTIRFPPTARSPLLPPPPAPIQGEKSTLPPTPSAAPPHGSR*ARPLPPAPRPSIRRRRARRKRIRCTSETW***ARTR*YSWIRRTAAAAAAAAAPPSATSCPTTSARSPRRG*PTAPPPLPAAV
>SiWRKY12
MELGSSHLRTHVADFAGKEKGEMSIGDTVLDAASPPVASPEGDGDKQRVEEMDFFSVEKRCKARAPPLEELDHKKELAHSVNVGKRRNSIAV*LLVGL*V*LMFPS*FIYRLDCTSKPGEQAAMSRRWRTGCP*ARRRKGRERCEKGLDNTGITSEEEA*FHSKLNEGPHRVVLRWLRFSRRWRG*TRRTGC*GRC*FASPLTTTPWRCKSFSYHSSGAATAMRFPRKTRWINQNWTKKY*QLYTLSVLNKMK*GFHAYFIPFVIIFFARY*NYVIDCN*ASSMLNQL*IYCRLLPEKTDLRFSMSGTGGGAEELQRQGSSHRAESVH*PQPSRCRPHQRRRGIVLVNGHGDSGERWRSVQQCRGPLHELLPTEKRLEQDYQSKNCNR*PGKTAG*GRR…
>SiWRKY13
MERESEGGGESCVSHGSSVKRREMEPLRSNSYRVLVRTDPSDSSLVSSSPLIFSPLYF*KYL*IFGSKACFLVV*IVKDGYQWRKYGQKVTKDNPSPRAYFRCARSPDCPVKKKVIRDPLYFLCDLIWKPFISLKQYYRRRKVCYRYPLSIDFRDDDDLII*INSFLGSLHGK*IIRITL*VQRCAEDKTMLVATYEGEHNHKPPGGADRTSPPASGCAAISLADEPATSVPVNVDLTLSGTSPEGKRPHRSFPEMTLPRKEKKNTHDDGGGDWPAGGACRSLEDYMSSLMRDPSFTSALAGALARSFLLPPRHTSG*
>SiWRKY14
MELGEVKDVHLGQRKSVVRELTRGRESALQLRELLGLSSGGGGRLAEEVVACFTRALSALDQGESSEVCQGASSASSGDWRSAASTGKRKPQLAGDVRGGARRRRSSHSEEWKVSSKTLDDSYTWRKYGQKPIQNATHPRWLLLLSPLSLPFLPGVGRLTRRSPEFRRSYFRCTHKHDQGCQAMRTVQKSEENPSEFIIAYRGHHTCKSAGRSSVAGAGGDDGGPFLIYFDRPSSAPSSFPSSKQEVDDGHDADALSILSGNDSSSDFFSLPELSPVPEMTTPQFYDVFGPDSLSFSFT*
>SiWRKY15
MVKGGEGGRFGMDNPPGTRSEQTGGVGEMFEFVGEDHFGNSSSSSIGGFMELLGLSPSLFELPISPPLPLSESLDTLLSSSPEFSDKMDPPPTPSDADQPKSAVTTEADEEEEEEEEDDEEEEKETKKLKQTLAWNPLSLSESLFPP*NQEKY*ANYLKKESCS*LLTRSRGTKKRKNAKNGRQEPRFAFMTKSDVDNLDDGYRWRKYGQKAVKNGPFPR*ALIPAATVVCFRRRLSETE*DAGATTVAPPPCVG*RRGWRGQRRIPAWW*RPTRGSTPTPLPSAPAAAAAAPTTSARCPSSELRR*HRSPASLHSPTLCRDLNRPSATT*RRRLSPSPLSAA*LIGPRCSSGTGVCCRIWFPLIL*RES
>SiWRKY16
MAVDLIGYTKMEDQIAIQEAAAAGIRSMEHLILQLSHHGHRSGPPQPQQQQDLDCREIADFTVGRFKKVISILNRTGHARFRRGPAAEEAAMASASQSYSPSPSKVKAAVPTPPPSQSQALTLDFTKPTPGMKTTGFLCGETSVSSRFSKDSFSITPSMSSANSSFISSITGDGSISNGKQGSSLLLSHVVAASPSAAISAGKPPLSSSSRKCHVHGQHSEGAPGKYSLSGGRCHCSKRR*PSLTTL*PPPTETTAFVLLSYISNRSRKSRVRNTIRVPAISSKMADIPPDEYSWRKYGQKPIKGSPYPRYYHHHLAAIPQVPPPSLRRISPSFVVSEATTSAAPCGAAPRGSTSRERSMILRCSSSPTKASTATTATASSPAPAPPSPPPENSCPSRR
>SiWRKY17
MEAQPGEAAAGTMSKVAVPVEPKIIVQTTSEVDLLDDGYRWRKYGQKVVKGNPNPRYMLPSERTLERDRGYRFCLVRSSESDQPRWADKIPLNPCPAASWADLLVNPCTIYQLWIIRPLIDQSGQIFGVHHHHHHRRHRHHHHHQPSSINILGVLLSNINFISNYLYIYIYIYIYMYIYLIHLNPRDFISL*AMDTHERHIYPHKNDQLIWIPIIKCSHPKQFFFLCRSYYKCTSPGCNARKHIERSSTDHKVVITTYERKHNHGVPGARAGVHGQITDAASEGM*
>SiWRKY18
MEDYRTRFSPERFPRHLSLPPAFLPENGKTELAGSVGGRRAGINSATMKGETKGRKVRVAFHTRSHVDILDDGYRWRKYGQKVVKDEKFPRLPHPSSFLPSSLSLFPLLNPKVVERMRL*EVYGGASRSDDFPLHAIPEFRGHLLKDNCV*TYPTF**DLIII*EYEEGRCIYTNIHTNIHTYIHTYIHTAREREREREREREREREREREREREDSTQSWQGSSLGFPSHTLTRNSYNDG*LAFGSTRTCLDLFMSS*STYHIKEWVCFLKRVGLIFL*FLSFLAARL*KARYGISNTIL**LHHLTYCTLLLHMFLLIGVPLNSY*NIYELKESSFIFIRFNILNQVRILLKNILLDLRL*GVKLEKTFFSI*YSQL*GTK*R*LIYLIFSPLEPSW…
>SiWRKY19
MATVSELPHTNMSYPPSFFEDLLLFMESDPFSPPSAGVGEALEQLLFQISDHLAFDEGSQPGGSLPLAVAGEDESRPQAAANGTDNSIMVEQTSCRM*V*FPSRSLHHAPCTC*IRIFPIFNLRECEGTSKRAKKDSSPRIGFRTRSTIEVLEDGYKWRKYGKKSVKSSPNLRYAVWGYVD*SQIE*SEAFLFSYFGFLLLHFADLAPVAYNTEEPYMQADQWNTPSLLHFIVQYITLEESHLDSMYSI*SM*RCEIYDFFLGYCAFD*SSSFDI*LLTSCDDEPGTTIGARRRDAA*RRGWREMRMTLATL*QCMKGRTTICQPAPSTTLCQSVANTLQWHRRATLPQLPGVPQAAR*ARCGWILNDGRLTEPTCL
>SiWRKY20
MNTKKAKAKRRLREPRFSFKTMSDVDVLDDGYKWRKYGQKVVKNTQHPR*PPCNHQTLIQIQ*SLLMVLWIRDLIPIRSSTFP*DVMLTN*GFSSSSSSSSSSSLSLSLPLC*RTSRRRDSR*GSLSLSLSLSLSLSLLED*QATRF*VRISLSLSLSLSLLED*QATRF*VRISLSLSLC*RTSRRRDSR*GSLSLSLSALEN*QATRFWVRISLSLSLFPTLSLSLSLFLSLSLLEN*QAMRFWVGMRWASSIDHSVGISQRV*LANSSSLVCGRSYYRCTQDKCRVKKRVERLAEDPRMVITTYEGRHIHSPCRDGEDSKTPSQISFFC*
>SiWRKY21
MAEEEGGAGSRAGVPRTGGGGYFRGGGVASLSPMTPVSSFFAEDNESDCRSFSQLLAGAMASPVGPILGRTQWGFPTAEDHGGKEAAPPEGKEKDVAAPSFFTMPQGLSVAALLDSPSLFTPGSVSASLMKNSLLVTSRMMLRCTWCRLSNPPWFRIGGADLSESNSGDHLKGGCLVVVRSETLFQSTGARRRRRRRRRRRRRRRRRKQESRSRRKRESERQTTKNTDFSQSHQSSQS*RS*ILEVKGGETDQRGQGPLLRRVHMKFIQGDRRFSSFFILFFVKCTELTEKKKYALFE*GSLLNCFI*ALRHS*GSLFNQTVEN*NGRNLTHVPSSCLNNSLPPLSPPARSML*VDDNLLMIKNLPEFEFWFLWMIYIYLMGIWGLHYTPTD*SPLGSD…
>SiWRKY22
MESHQALLPSPSSSLPSILSSSEAFSKDPDGLLPRKELAVAAHAGETPFRSHPEASGGSPPSQKSENKREKKNIPRFAFQTRSVVDVLDDGYRWRKYGQKAVKNAKFPRSV*QNPSGFLSRVRLVLEFFRALHRKNQRNIF*SLLRKTRPFSLWKSSPSSDDNFQGM*PLSNAVQPSLSLSLSLSLSLAIYLCIYGSINKCSLSLAISTVQPSVRGNVDTDESHMCICPFIRWGLHI*RIE*NHKSNLEGWIIIYEFYSLLQNQIFYFISIINMKSISNPGEMISSCPNERN*AQKRKKNI*THEPKLT*KCNLIAPLCDCRSYFRCIHQGCIVKKQIQRLSTDEGLVVTTYEGVHNHPVEKSKESFENILSQMQIYPSFGLPHKDSIISDS*
>SiWRKY23
MRALRACRSRKGGGGKGKKGQKRQREPRFAFMTKSDIEHLDDGYRWRKYGQKPVKDSPFPRSRIALLLLLLLLLLLLLLLELEELS*RMMRDMVPVWLVV*R*FWFAWVQELLPLHHRQLRGKEEGGEVVGGPDHRRDHLRGAAQPL*PRRPPPRRQAPPR*APRCLWRVAANAAALQLRLLPPTSATGFPPAAVAVAATGAISSFQCRWREGPSGRALPWFFVQGPGPSPGSPSAEFC*DEQGEV
>SiWRKY24
MAGTEEKLPMAGDWAPMNSNTQDISSSFIGEGAPPEEKVPTVLPEAGEEDGVRGRSTPCEPFSEVKPPTGPRFGARAGLAERMAVRAGFNAPKLNTDRIRSGDVPSFSSEVQSPYLTIPPGLSPTSFLDSPVFVSNSLVRLISI*HPRICPLKGRCRLRDCSQCWKMILNHILEKKCGSRISKWILISS*LFYIHVKCVTQELSYIDL*NTQCWKGSCMAIFLS*NFYLN*Y*TQKNEWFLKCHVL*AIPCSLCFIKYISLFYVIILFCRLNHLLQQENLH*SSLVTTVAVLS*LLLTKVDIVPLQMLLLSHLCSNLWGS*ARTFQMPRTM*DFLVEVPYLIAWLCFMVGFLCQKMNISPLLR*ILVQV*IQVI*SVQTSCLFSIV*SKTQLS*RLSDV…
>SiWRKY25
MAVDLMGYSRMEEDAAVIQEAAAAGFRSAELLVFQLSHRRQQQPQPDFREIADFAVGKFKKVISMLSRTGRARFRSGPIAATAIRDRAAPPPTASTGPNPAAVPSSAPAQATHRAPAAVAALPPQSVTIDFSKPSPVINADGFTLSQSMSSASPSFMTSLTGDGSLSTGKLGSALFAGRPPLSSDLKKKRHSHIHCDSISGGRCHCSKKK*PTQPFFCLIWSRIIRLYHSDDRSQTGDRLSLFRRHRVKKVIRVPAISSKIADIPPDEYSWRKYGQKPIKGSPYPRYIDRQKVPLADNGLNLLLLLDLLLLLLLLLPPPPPPPAEGTTSAAACEVARRGSTWRGRSRTLPCSSSPTRESTPTVRPPPQRRRGHPTI
>SiWRKY27
MAEEPSTEAMEQTGRQEDVGEKPPSPLPSASPPRKKRDNTSRAAAVSAATDPTAVSSPVSAKGAAAKTSALETLAIPIPVTTNSGFLSNGSHGVVDCRSFSQLLAGAMASPVGNSRSTPILALPVDAVRLPVVAVPCIIAPAALLESPGFAVGACYLPFTYYFMMLLFMNALSWKCSIFSSFVSDAFKFCRWRIPSCK*GYVHLLCEICLEISCPHFLDYSKLLWFFLWVVLAVNQTLKLTFVT*LRLCFSCLLF*F*LPRPVLSPDYETRTFVNLLHGADCCH*YHFTRNSEF*SIFFGSFVP*GLSALDSSCVDGKLRSTALFVIQKFGRISPLDPITDIVINNCHRL*RGNFIFLLEMNSNTLH*AVYGEFYVLLQSGYARKLA*KTGNT*LPSSI…
>SiWRKY26
MESFAAAATDYTSLNLGLHLGCGGGSKLPYREGEQQVSEKSTTISPYFCFNFPGAWFDRRWVLLGSSPSRRARRAAAPWKRS*AA*TTRTGSSTRS*AS*KRVTAPCGLN*CA**ARRLQIGRRLLLRGRGKQTVSRRSEATT*SPPALLRRSARRALPEKTISAREPGRSRKLRFPRSAFGRAQLIRPW*APEPGRIVAMAEQAGMLLI*GRLSVMFGQVVKDGYQWRKYGQKITRDNPSPRAYFRCSFAPSCPVKKKVHPAPSHR*ISPSPRVSDIIMFLQWK**KKIISFDL*DYHIARYVDFMFVNSEWDGAILPLQVQRSVDDRSILVATYEGEHNHPLPSQPEAAAAATACKVAAPGSNGELETAGHRRIGSWGFHRLLAEQMASSLTKDPDF…
>SiWRKY28
MDKKDGGGNSRRCGGVSVDTVVEPVGFLGFKPDVLNSFLGSSRASLKTEPSAGSSPPASSGDDDERQRVDEMDFFSGEKKRKVEFSPSRAENVELKAPSTGTVKKDLSVEPINVSH*SIRAWLVFTNHSFSYA*RALLPWQTRLHLLTANTGSDQSTLDDSMSANEDEKEDKSEVSDPAHPLKMNDYPDGDDRVHGADQIVPCSAGGYAGGTGEDERGEPEAERNPEQCIGRLQRAADAPHPADAAAEPD*RQRRQP*GGQPSVLIILIGQSLMDVPQSWVRKM*IYLDLG*RLMTPDLRAWTRRSKTSRSTTARFRASFQGSSWISAWRRWPTRHRIPRRRRGAQGAATRRPAMRMWLPRTTACR*PASRPATEMPPPSITTSPATPTTAGRTAQAEK…
>SiWRKY29
MSGNTVPYQGDRLILDRNYARSPDDHLFFSQRFEGTSGPNDLLGADLSFTGCLNSSGDYHVLESSFDLSSSPSAEDFFGHGDVVAPATATVGIAIDRSTSGGVNAATPNSSMSSSSIEAVGDEDSGRSRKYLGEIAKADDVDDGTEKPKKP*ADALSTFIFDFFSIFPSL*GQFMRL*TFFGGSPTADQLGLPPLEISFGVFLG*GQLLGLLLFI*SPHPSDSLNTILG*FLIRLFMLPIYF*CRQKNGNL*MKNRKRYVKISED*CS*YVHMWTVVL*LLFRKYMLPHGDHDISASC*SLSDLSAQDQAEEERREATKRTPLRLHDKERS*PSRRWLPVEEIRSEGRKEQPVPKVWQSLSVPKNAVLLISLNSSNLFACFSNLESNPVRVRYLALVVW…
>SiWRKY30
MCSYFSERVGGEQGDLADIVRASGCGKALGQTHQVIPIEWQLSMETINFSPSMESSADDRSNTICDFVGTTFFDGPETAGGVVKVGMGNDEGAATAMQRALSGGNDIRRPGDDFSRVLQMSPSEIKPQLLVADRMKANGGSRSCPLDQERSRISSPQVLGTKKRSVYSSEFVLTQFS*EILGNWLIRIIRTRTSIITTVIVCTIVILLSFRKYNHDNLSPFSWIQKR*ILPKVPYDDS*DLSYLAFFSPPKAESSLGLPVYLGLAFMAMAP*QF*SKV**DIKRFLGVC*GFVGPVFFKSIS*IL*L*FELAYLRIVRRDSVIIKSRRRSHTYASSAAIRLKFNQSSASLAP*LTDTMLLMDTLLTVSLILYRTMSLGEVFTTLSSSSVESWCGTL*RD…
>SiWRKY31
MAVDTMGYAKMEDQMAIQEAATAGIHNMERLIFQLSDRSRSPPADCREIAELTVAKFKKAISLMNRTGHARFRRGPVAAAAPAPSPPAAPPRPITLDFTKPSAAAAAASQFSKDSFSMSSANSSFMTGEASVSNGTLGLSLLAAAAPAAAAAAAAAAPTAAVSAGKPPLSSSYKKKCHAHGDLSGKHLLPGARCHCSKKR*PNPSSSSKNYSLMAAIRL*NPRT*EFDFLPIQEISGEEDDQSAGGELQAGGHPGRRVLVEKIRAEADQRIPLPTVSHRQRLWIYGVFSVWVFVFFV*TWGFPPICRGYYKCSTQRGCPARKHVERATDDPSMLIVTYEGEHRHHDQRLPAAAAAAGGFVFPSSS*
>SiWRKY32
MAEVPSSEALSLPERLELEGEKPLPPPASSASAAAAAAAVVARPKSESTPSSPVTCAPGSSPDPAASSPSSPSSPGKGVEVEVSAPETLAVPAAAADNSSASSDGGGDDSGERRSSSKRLPAAAAPALVNSSAATPVVSVPVDAVRLPVVAVPCFIAPAALLEPSGFPVCDPSFPPHLTLDICILRVTLNRLGMKQNTLRSTPSNQMIFDFSGEKCSASDDSSSRMMHT*NSSILRASSPWHNKQSWRRSQLRHRCSSRQGMQPPSLLPQRRRRSHPQHPKKGIESSGLIRRLNLFRMPP*KARAMGSTGASTGRSR*RAVRAPGATTNAPTPAARRRRRSSTARTAMCWK*STEVATTTILPRRLDSRKRGGLCRAPHLQTMKAPPLQMEKLVEQSLL…
>SiWRKY33
MDPGHRISFRARSAVEVIDDGYKWRKYGKKSVKDSPNPRCTSIILSWQIDRDSVSLKA*FLWQELLPLLDGGLHGEEKGAEGLRRSELRDHHLRRGAQPPAARRSPSTPTI
>SiWRKY34
MEGSGGEAPPSQSFPHNFSSSSALESSSSQVAPSAVTGHLLQYLLATPQGGVDWASLLFSLPKALGEQPERDALQPETPAGRTEGNARKGKGAGSGKKPPRPRFAFQTKSAVDLLDDGYRWRKYGQKAVKNSAHPRYSRPHELGLHRELSSSSSSTSSTTSSSSSSSSSSSSSSSSSSSSSSSSSSSSSSSSSSSSSSSSSSSSSGWYQMDGETRDLWASGELVTIYWWIESPSSRN*IGGLD*RFSIRIRLKIRYDPSNWSLRPFNYCQSGLQNRIY*RRVSMYTSRFGLENLICV*FTLNRWHDDYSMV*SNPMSMVNVNRSHMLLSLPVYIFSCIGFSLSLSLVKIFYKYLIILSW*GSKLDFHSIIMHQITMLKRGRE*CTSPQDFSIS*SVPRI…
>SiWRKY35
MTATAAVAATAAAAAAAAAVGGVSLGSKRNQPTPRRRTAVALRRSPPFSTLIWRRNTSSVRRRRRRSPLAPPPPPRLRREGSLPGTRSPSSSHSPVPEFEVPNRGNRPCSSRRSVQKRVVSIPIAEAEGSRSKGGVSDGGGAPPSDSWAWRKYGQKPIKGSPYPR**LNNLPAISAAPAERIHLHLHLSPILWQGLLPVQQLQRLPSSEAGGA*QS*PLLARHNLRLRAQPSLAAPQEPPTAAAEGGHSPAAALRRSRFAVETSAGEARIRGHREPSTCNFFLPFLRWRRPDLRRRSVAGDDGRRIRLVLRRLGLAARRRRLPRRAHRRRRSSDDPAGRRPGDRRLRRKRGGGAGGGGGAFRRARGAAGVRRRVPQRLPRPSDSDADRRERRPPPLADE…
>SiWRKY36
MAVDLIGYTKMEDQIAIQEAAAAGIRSMEHLILQLSHHGHRSGPPQPQQQQDLDCREIADFTVGRFKKVISILNRTGHARFRRGPAAEEAAMASASQSYSPSPSKVKAAVPTPPPSQSQALTLDFTKPTPGMKTTGFLCGETSVSSRFSKDSFSITPSMSSANSSFISSITGDGSISNGKQGSSLLLSHVVAASPSAAISAGKPPLSSSSRKCHVHGQHSEGAPGKYSLSGGRCHCSKRR*PSLTTL*PPPTETTAFVLLSYISNRSRKSRVRNTIRVPAISSKMADIPPDEYSWRKYGQKPIKGSPYPRYYHHHLAAIPQVPPPSLRRISPSFVVSEATTSAAPCGAAPRGSTSRERSMILRCSSSPTKASTATTATASSPAPAPPSPPPENSCPSRR

## Sheet: Table S3
Table S3 Gene location information, physicochemical traits and subcellular localization of WRKY gene family members in four Araceae species.
Gene id	Gene name	Chr	Start position	End position	Number of Amino Acid (aa)	Molecular Weight (Da)	Theoretical pI	Instability Index	Aliphatic Index	Grand Average of Hydropathicity	Subcellular localization
evm.model.HIC_ASM_0.782_Akon	AkWRKY1	Chr1	31212584	31217348	511	54635.4	8.46	61.9	63.52	-0.551	nucleus (nucl)
evm.model.HIC_ASM_0.3999_Akon	AkWRKY2	Chr1	193631851	193633293	320	33949.5	5.66	53.62	65.38	-0.516	nucleus (nucl)
evm.model.HIC_ASM_0.6133_Akon	AkWRKY3	Chr1	262768293	262771268	339	37848.1	9.7	62.47	71.03	-0.635	nucleus (nucl)
evm.model.HIC_ASM_0.6335_Akon	AkWRKY4	Chr1	268193638	268196938	436	47321.1	8.28	51.05	53.72	-0.633	chloroplast (chlo)
evm.model.HIC_ASM_1.717_Akon	AkWRKY5	Chr2	16952491	16954106	314	34559.1	5.52	48.48	65.29	-0.506	nucleus (nucl)
evm.model.HIC_ASM_1.816.1_Akon	AkWRKY6	Chr2	19453030	19454583	330	35652.6	6.01	64.22	58.36	-0.618	nucleus (nucl)
evm.model.HIC_ASM_1.9952_Akon	AkWRKY7	Chr2	457716867	457722416	602	65270.4	6.26	56.36	56.46	-0.71	nucleus (nucl)
evm.model.HIC_ASM_1.9964_Akon	AkWRKY8	Chr2	458081329	458086346	587	63631.7	7.21	57.44	56.42	-0.69	nucleus (nucl)
evm.model.HIC_ASM_1.10429_Akon	AkWRKY9	Chr2	474711416	474712814	372	39869.4	5.43	66	58.06	-0.606	nucleus (nucl)
evm.model.HIC_ASM_2.129_Akon	AkWRKY10	Chr3	3164430	3169734	299	32197.9	6.1	66.28	58.46	-0.668	nucleus (nucl)
evm.model.HIC_ASM_2.205_Akon	AkWRKY11	Chr3	4506984	4512196	559	59534.4	6.64	52.33	57.32	-0.719	nucleus (nucl)
evm.model.HIC_ASM_2.5221_Akon	AkWRKY12	Chr3	269089343	269094184	481	51813.7	6.29	60.06	58.13	-0.695	nucleus (nucl)
evm.model.HIC_ASM_2.5569_Akon	AkWRKY13	Chr3	286927054	286928409	368	38594	6.76	59.58	52.83	-0.576	nucleus (nucl)
evm.model.HIC_ASM_3.1233_Akon	AkWRKY14	Chr4	36737381	36740681	436	47293.1	8.28	51.79	54.61	-0.627	chloroplast (chlo)
evm.model.HIC_ASM_3.2810_Akon	AkWRKY15	Chr4	120216545	120259398	846	90545.8	6.36	58.18	60.46	-0.597	nucleus (nucl)
evm.model.HIC_ASM_4.392.1_Akon	AkWRKY16	Chr5	10064882	10066281	375	40155.7	8.57	72.13	61.47	-0.624	nucleus (nucl)
evm.model.HIC_ASM_4.1770_Akon	AkWRKY17	Chr5	48525080	48528151	384	41409.1	5.92	47.16	64.11	-0.532	nucleus (nucl)
evm.model.HIC_ASM_4.1776_Akon	AkWRKY18	Chr5	48761809	48763023	305	34555.8	6.68	65.57	65.21	-0.741	nucleus (nucl)
evm.model.HIC_ASM_4.1907.3_Akon	AkWRKY19	Chr5	53420869	53422531	489	53451.5	7.73	53.88	49.71	-0.951	nucleus (nucl)
evm.model.HIC_ASM_4.2817.1_Akon	AkWRKY20	Chr5	79292350	79294854	186	20751.7	9.93	56.03	56.13	-0.788	nucleus (nucl)
evm.model.HIC_ASM_4.11909_Akon	AkWRKY21	Chr5	523874944	523877034	365	39285.4	5.54	59.87	53.84	-0.64	nucleus (nucl)
evm.model.HIC_ASM_4.11981_Akon	AkWRKY22	Chr5	526570129	526584310	395	44085.9	4.84	50.19	71.39	-0.649	cytosol (cyto)
evm.model.HIC_ASM_4.13492_evm.model.HIC_ASM_4.13493_Akon	AkWRKY23	Chr5	573092258	573098040	214	23998.7	6.75	49.31	52.9	-0.879	chloroplast (chlo)
evm.model.HIC_ASM_4.14096_Akon	AkWRKY24	Chr5	589043585	589044913	332	34403.1	4.95	69.31	53.34	-0.581	nucleus (nucl)
evm.model.HIC_ASM_4.14417_Akon	AkWRKY25	Chr5	596318211	596348166	617	64700.1	8.71	53.41	59.34	-0.709	Endoplasmic reticulum (E.R.)
evm.model.HIC_ASM_4.14440.1_Akon	AkWRKY26	Chr5	597069249	597070851	361	39094	8.11	49.12	70.28	-0.465	nucleus (nucl)
evm.model.HIC_ASM_4.14479.1_Akon	AkWRKY27	Chr5	598069144	598070748	361	39104.1	8.11	50.19	70.55	-0.461	nucleus (nucl)
evm.model.HIC_ASM_4.14778_Akon	AkWRKY28	Chr5	607915283	607916456	326	34807.7	9.81	49.13	64.97	-0.398	nucleus (nucl)
evm.model.HIC_ASM_5.1717.3_Akon	AkWRKY29	Chr6	56319601	56327229	755	81718.9	5.09	55.69	66.5	-0.555	Endoplasmic reticulum (E.R.)
evm.model.HIC_ASM_5.8198_Akon	AkWRKY30	Chr6	378393945	378409645	650	70478.2	6.02	51.67	68.06	-0.687	nucleus (nucl)
evm.model.HIC_ASM_5.10666_Akon	AkWRKY31	Chr6	446913676	446915722	500	53681.8	5.17	54.92	64.48	-0.614	nucleus (nucl)
evm.model.HIC_ASM_5.10722_Akon	AkWRKY32	Chr6	447739913	447741956	499	53594.8	5.17	54.23	64.61	-0.614	nucleus (nucl)
evm.model.HIC_ASM_5.11688.2_Akon	AkWRKY33	Chr6	469972658	469979540	560	59560.8	6.48	54.75	58.77	-0.688	nucleus (nucl)
evm.model.HIC_ASM_5.11925_Akon	AkWRKY34	Chr6	475827272	475828690	381	41370.9	9.55	63.78	63.1	-0.694	nucleus (nucl)
evm.model.HIC_ASM_6.8945_Akon	AkWRKY35	Chr7	406677586	406679932	313	34249.1	10.08	49.98	62.97	-0.596	nucleus (nucl)
evm.model.HIC_ASM_6.8959_Akon	AkWRKY36	Chr7	407132471	407134855	313	34178	10.08	50.98	62.65	-0.585	nucleus (nucl)
evm.model.HIC_ASM_7.168_Akon	AkWRKY37	Chr8	3134957	3136056	206	22485.7	6.9	64.37	45.05	-0.9	nucleus (nucl)
evm.model.HIC_ASM_7.172_Akon	AkWRKY38	Chr8	3183441	3184744	213	23296.3	6.75	54.69	55.92	-0.466	cytosol (cyto)
evm.model.HIC_ASM_7.176_Akon	AkWRKY39	Chr8	3214288	3215909	420	44653.2	8.01	61.13	50.52	-0.521	nucleus (nucl)
evm.model.HIC_ASM_7.356_Akon	AkWRKY40	Chr8	6901263	6902531	352	37883.9	5.63	64.61	56.85	-0.555	nucleus (nucl)
evm.model.HIC_ASM_7.1597_Akon	AkWRKY41	Chr8	51200378	51202157	327	35771.7	6.97	66.12	54.1	-0.731	nucleus (nucl)
evm.model.HIC_ASM_7.4095_Akon	AkWRKY42	Chr8	185014074	185016621	665	69477.5	6.44	49.38	59.73	-0.495	nucleus (nucl)
evm.model.HIC_ASM_7.6999_Akon	AkWRKY43	Chr8	332843934	332846983	465	51755.7	8.3	56.94	54.09	-0.903	nucleus (nucl)
evm.model.HIC_ASM_7.7354_Akon	AkWRKY44	Chr8	343772262	343774500	345	36222.6	6.47	62.08	61.22	-0.466	nucleus (nucl)
evm.model.HIC_ASM_8.3861_Akon	AkWRKY45	Chr9	190980227	190981704	372	39642.1	5.11	57.74	56.8	-0.595	nucleus (nucl)
evm.model.HIC_ASM_8.7243_Akon	AkWRKY46	Chr9	362140351	362144084	603	64884.1	8.17	58.78	58.01	-0.719	nucleus (nucl)
evm.model.HIC_ASM_9.675_Akon	AkWRKY47	Chr10	16300829	16304780	304	32450.8	5.86	58.96	52.8	-0.67	nucleus (nucl)
evm.model.HIC_ASM_9.9702_Akon	AkWRKY48	Chr10	437581355	437583824	384	40855.6	5.53	58.65	62.84	-0.369	nucleus (nucl)
evm.model.HIC_ASM_9.10044_Akon	AkWRKY49	Chr10	446825801	446828220	562	60565.8	7.59	55.54	47.58	-0.822	nucleus (nucl)
evm.model.HIC_ASM_9.10245_Akon	AkWRKY50	Chr10	453352412	453354472	250	27184.8	5.86	45.84	46.4	-0.971	nucleus (nucl)
evm.model.HIC_ASM_9.10256_Akon	AkWRKY51	Chr10	453634327	453636386	250	27154.8	5.86	48.37	46.8	-0.961	nucleus (nucl)
evm.model.HIC_ASM_10.5234_Akon	AkWRKY52	Chr11	213688181	213691156	421	45461.6	5.16	46.54	60.07	-0.665	nucleus (nucl)
evm.model.HIC_ASM_11.1381_Akon	AkWRKY53	Chr12	25764977	25769982	180	20462	9.17	43.74	55.72	-0.901	nucleus (nucl)
evm.model.HIC_ASM_11.2070.1_Akon	AkWRKY54	Chr12	41276413	41277751	365	38706.7	9.47	58.1	60.82	-0.441	nucleus (nucl)
evm.model.HIC_ASM_11.2405_Akon	AkWRKY55	Chr12	50134699	50138079	446	48140.8	9.28	57.5	64.82	-0.683	nucleus (nucl)
evm.model.HIC_ASM_11.2423_Akon	AkWRKY56	Chr12	50450951	50455586	495	53282.6	9.32	56.05	61.33	-0.709	nucleus (nucl)
evm.model.HIC_ASM_12.4541_Akon	AkWRKY57	Chr13	197754659	197755860	325	34799.5	9.59	49.03	62.18	-0.487	nucleus (nucl)
evm.model.CTG_2134.1_Akon	AkWRKY58	CTG_2134	34593	37642	465	51755.7	8.3	56.94	54.09	-0.903	nucleus (nucl)
evm.model.CTG_2643.8.1_Akon	AkWRKY59	CTG_2643	99000	100553	330	35652.6	6.01	64.22	58.36	-0.618	nucleus (nucl)
evm.model.CTG_2663.3_Akon	AkWRKY60	CTG_2663	78975	81979	354	39480	9.7	63.43	70.31	-0.634	nucleus (nucl)
evm.model.CTG_2693_2.14_Akon	AkWRKY61	CTG_2693_2	318314	324015	731	79190.9	5.89	54.73	61.24	-0.74	nucleus (nucl)
evm.model.CTG_3850.2_Akon	AkWRKY62	CTG_3850	19941	22360	562	60565.8	7.59	55.54	47.58	-0.822	nucleus (nucl)
evm.model.CTG_6307.5_Akon	AkWRKY63	CTG_6307	53413	57265	603	64714.7	6.84	59.17	57.69	-0.702	nucleus (nucl)
evm.model.CTG_6857.4.3_Akon	AkWRKY64	CTG_6857	74414	75798	375	40124.7	8.57	69.57	61.23	-0.631	nucleus (nucl)
evm.model.CTG_7297.16_Akon	AkWRKY65	CTG_7297	430282	431441	213	23098.4	4.84	55.87	52.25	-0.646	nucleus (nucl)
evm.model.CTG_7414.6.1_Akon	AkWRKY66	CTG_7414	98060	99398	365	38706.7	9.47	58.1	60.82	-0.441	nucleus (nucl)
evm.model.CTG_759.2_Akon	AkWRKY67	CTG_759	43044	77666	581	61376.4	5.81	68.25	62.15	-0.65	nucleus (nucl)
evm.model.CTG_9145.5_Akon	AkWRKY68	CTG_9145	94087	95485	372	39869.4	5.43	66	58.06	-0.606	nucleus (nucl)
evm.model.CTG_9145.8_Akon	AkWRKY69	CTG_9145	238235	238750	171	19139.5	6.96	45.94	63.92	-0.805	nucleus (nucl)
evm.model.CTG_9656.4_Akon	AkWRKY70	CTG_9656	70339	77049	237	26239	9.35	51.31	43.21	-0.968	nucleus (nucl)
evm.model.CTG_10035.6_Akon	AkWRKY71	CTG_10035	130374	147761	577	60857.7	5.81	67.64	61.75	-0.666	nucleus (nucl)
evm.model.CTG_10682_1.4_Akon	AkWRKY72	CTG_10682_1	78687	103181	618	64906.4	8.79	54.69	60.5	-0.702	nucleus (nucl)
evm.model.CTG_15397.7_Akon	AkWRKY73	CTG_15397	168810	168989	59	7129.01	9.82	51.21	46.1	-1.305	cytosol (cyto)
evm.model.CTG_15746.3_Akon	AkWRKY74	CTG_15746	143695	144832	311	32543.3	9.47	46.79	57.17	-0.547	nucleus (nucl)
evm.model.CTG_16295.1_Akon	AkWRKY75	CTG_16295	38668	40022	344	36644.1	8.1	55.97	63.23	-0.503	nucleus (nucl)
evm.model.CTG_17018.6_Akon	AkWRKY76	CTG_17018	234679	254529	313	34893.2	9.43	46.63	65.97	-0.753	nucleus (nucl)
evm.model.CTG_17932.9_Akon	AkWRKY77	CTG_17932	110128	111265	311	32485.3	9.54	47.07	57.17	-0.537	nucleus (nucl)
evm.model.CTG_17989.2_Akon	AkWRKY78	CTG_17989	19637	26348	237	26239	9.35	51.31	43.21	-0.968	nucleus (nucl)
evm.model.CTG_19178.7_Akon	AkWRKY79	CTG_19178	98995	100350	363	38490.8	5.74	55.08	61.27	-0.559	nucleus (nucl)
Aal_1G0008160.1	AaWRKY1	Chr1	80050158	80051985	391	41258	6.22	58.44	55.93	-0.597	nucleus (nucl)
Aal_1G0009430.1	AaWRKY2	Chr1	121495403	121500700	481	51838.8	6.48	59.65	58.94	-0.686	nucleus (nucl)
Aal_1G0017410.1	AaWRKY3	Chr1	411567904	411574663	484	51530.2	6.8	48.39	53.7	-0.834	nucleus (nucl)
Aal_1G0017910.1	AaWRKY4	Chr1	412424106	412426047	175	19689.6	9.96	66.82	62.4	-0.781	mitochondrion (mito)
Aal_2G0008090.1	AaWRKY5	Chr2	209166964	209169183	372	39592	5.12	57.53	58.12	-0.586	nucleus (nucl)
Aal_2G0014370.1	AaWRKY6	Chr2	418194133	418196092	214	23112.4	4.91	64.98	52.48	-0.64	nucleus (nucl)
Aal_2G0014520.1	AaWRKY7	Chr2	418659306	418660706	228	24949.7	5.56	58.57	53.07	-0.668	nucleus (nucl)
Aal_2G0014570.1	AaWRKY8	Chr2	418814652	418819281	602	64716.7	7.14	58.96	57.14	-0.72	nucleus (nucl)
Aal_2G0015530.1	AaWRKY9	Chr2	423264924	423271948	237	26239	9.35	51.31	43.21	-0.968	nucleus (nucl)
Aal_3G0022490.1	AaWRKY10	Chr3	457885184	457888544	313	34278.2	10.13	50.37	62.97	-0.583	nucleus (nucl)
Aal_4G0021860.1	AaWRKY11	Chr4	541306832	541309974	373	39888.4	5.26	66.57	58.45	-0.593	nucleus (nucl)
Aal_4G0025940.1	AaWRKY12	Chr4	555413595	555415334	363	38635.1	5.93	57.16	62.62	-0.553	nucleus (nucl)
Aal_4G0029730.1	AaWRKY13	Chr4	566491950	566493933	311	33519.2	5.7	58.21	60.06	-0.571	nucleus (nucl)
Aal_4G0030290.1	AaWRKY14	Chr4	568438286	568440310	314	34309.7	5.39	47.18	64.97	-0.521	nucleus (nucl)
Aal_5G0001440.1	AaWRKY15	Chr5	6461979	6464522	329	35059	9.77	50.66	64.38	-0.396	nucleus (nucl)
Aal_5G0003520.1	AaWRKY16	Chr5	17245869	17248108	361	39154.1	8.4	51.56	70.55	-0.47	nucleus (nucl)
Aal_5G0003650.1	AaWRKY17	Chr5	17868551	17886896	618	64935.3	8.79	55.59	60.03	-0.71	Endoplasmic reticulum (E.R.)
Aal_5G0005740.1	AaWRKY18	Chr5	27018848	27020689	333	34550.3	4.9	71.91	52.88	-0.568	nucleus (nucl)
Aal_5G0008790.1	AaWRKY19	Chr5	40378114	40385243	214	23998.7	6.75	49.31	52.9	-0.879	chloroplast (chlo)
Aal_5G0016950.1	AaWRKY20	Chr5	93218241	93221290	365	39278.6	6.02	58.41	54.63	-0.632	nucleus (nucl)
Aal_5G0034960.1	AaWRKY21	Chr5	587652801	587656800	354	39540	9.7	63.74	69.75	-0.648	nucleus (nucl)
Aal_5G0039200.1	AaWRKY22	Chr5	610701381	610703052	489	53303.3	7.31	54.08	49.33	-0.941	nucleus (nucl)
Aal_5G0040060.1	AaWRKY23	Chr5	615005404	615006743	305	34529.8	6.68	65.67	65.54	-0.73	nucleus (nucl)
Aal_5G0040110.1	AaWRKY24	Chr5	615216676	615220279	360	38690.9	5.95	47.79	59.44	-0.584	nucleus (nucl)
Aal_5G0046380.1	AaWRKY25	Chr5	646350448	646357986	731	79192.9	5.89	54.47	60.85	-0.747	nucleus (nucl)
Aal_5G0047580.1	AaWRKY26	Chr5	650798050	650799997	375	40124.7	8.57	69.57	61.23	-0.631	nucleus (nucl)
Aal_5G0049080.1	AaWRKY27	Chr5	657123029	657124413	310	32680.7	9.56	46.05	60.81	-0.508	nucleus (nucl)
Aal_6G0000870.1	AaWRKY28	Chr6	3790320	3792568	381	41385	9.55	63.78	63.1	-0.694	nucleus (nucl)
Aal_6G0002660.1	AaWRKY29	Chr6	9904675	9912364	559	59357.7	6.61	53.74	60.81	-0.662	nucleus (nucl)
Aal_6G0008780.1	AaWRKY30	Chr6	31885652	31887698	500	53693.9	5.27	55.04	63.5	-0.631	nucleus (nucl)
Aal_6G0023430.1	AaWRKY31	Chr6	103714775	103731053	650	70518.3	5.96	51.35	68.65	-0.679	nucleus (nucl)
Aal_6G0036310.1	AaWRKY32	Chr6	566114522	566122418	755	81692.8	5.09	56.74	65.99	-0.561	Endoplasmic reticulum (E.R.)
Aal_7G0003250.1	AaWRKY33	Chr7	9308240	9312710	304	32457.8	6	57.89	54.41	-0.684	nucleus (nucl)
Aal_7G0024180.1	AaWRKY34	Chr7	528199829	528202571	380	40560.3	5.41	59.64	63.47	-0.369	nucleus (nucl)
Aal_7G0026170.1	AaWRKY35	Chr7	537759512	537762614	562	60541.7	7.59	56.22	47.58	-0.82	nucleus (nucl)
Aal_7G0027490.1	AaWRKY36	Chr7	543323404	543327312	251	27269.9	5.86	47.71	46.61	-0.959	nucleus (nucl)
Aal_8G0000640.1	AaWRKY37	Chr8	1526935	1528556	420	44653.3	8.01	61.13	50.76	-0.509	nucleus (nucl)
Aal_8G0000670.1	AaWRKY38	Chr8	1559285	1560947	213	23158.1	6.7	52.1	57.75	-0.445	cytosol (cyto)
Aal_8G0000690.1	AaWRKY39	Chr8	1592827	1593989	205	22378.5	6.1	62.56	48.1	-0.852	nucleus (nucl)
Aal_8G0002240.1	AaWRKY40	Chr8	4858516	4866788	352	37883.9	5.63	64.61	56.85	-0.555	nucleus (nucl)
Aal_8G0006300.1	AaWRKY41	Chr8	54977258	54980158	338	37129.2	6.97	65.09	56.66	-0.713	nucleus (nucl)
Aal_8G0009120.1	AaWRKY42	Chr8	166672591	166675148	669	69734.7	6.3	49.44	59.69	-0.485	nucleus (nucl)
Aal_8G0016280.1	AaWRKY43	Chr8	414665297	414672401	465	51755.7	8.3	56.94	54.09	-0.903	nucleus (nucl)
Aal_8G0018410.1	AaWRKY44	Chr8	424682550	424685367	345	36217.6	6.47	61.49	61.22	-0.444	nucleus (nucl)
Aal_9G0010830.1	AaWRKY45	Chr9	28451592	28456922	180	20462	9.17	43.74	55.72	-0.901	nucleus (nucl)
Aal_9G0015310.1	AaWRKY46	Chr9	42839826	42841852	365	38771.8	9.47	56.28	62.16	-0.427	nucleus (nucl)
Aal_9G0017170.1	AaWRKY47	Chr9	50893431	50895975	284	30973.7	9.54	49.13	59.86	-0.788	nucleus (nucl)
Aal_10G0014880.1	AaWRKY48	Chr10	80191761	80195154	640	67180.6	6.42	47.34	61.31	-0.527	nucleus (nucl)
Aal_10G0019460.1	AaWRKY49	Chr10	258529456	258532409	421	45487.6	5.28	46.11	60.07	-0.662	nucleus (nucl)
Aal_11G0004340.1	AaWRKY50	Chr11	116505882	116548592	846	90469.6	6.27	57.7	60	-0.6	nucleus (nucl)
Aal_12G0004890.1	AaWRKY51	Chr12	13852145	13855652	436	47234.9	8.28	51.56	53.94	-0.651	nucleus (nucl)
Aal_12G0006120.1	AaWRKY52	Chr12	18691833	18695693	341	38080.3	9.81	59.52	72.61	-0.614	nucleus (nucl)
Aal_12G0013620.1	AaWRKY53	Chr12	91419811	91421776	320	33850.3	5.53	53.15	65.38	-0.513	nucleus (nucl)
Aal_12G0022430.1	AaWRKY54	Chr12	345506691	345508814	384	41247.2	6.24	61.74	60.44	-0.684	nucleus (nucl)
Aal_12G0022830.1	AaWRKY55	Chr12	346618550	346623772	512	54782.6	8.66	60.47	65.31	-0.525	nucleus (nucl)
Aal_13G0011990.1	AaWRKY56	Chr13	226781068	226783648	357	38387.7	9.79	54.45	61.54	-0.482	nucleus (nucl)
Aal_13G0012880.1	AaWRKY57	Chr13	229261346	229274105	576	60830.8	5.92	67.75	62.19	-0.657	nucleus (nucl)
Zh01G046200.1	ZeWRKY1	Chr1	10781327	10783414	507	54644.4	5.19	53.7	58.22	-0.775	nucleus (nucl)
Zh01G152500.1	ZeWRKY2	Chr1	65776360	65819461	685	74925.1	6.49	67.5	58.92	-0.584	nucleus (nucl)
Zh01G163600.1	ZeWRKY3	Chr1	67713961	67718644	357	38884.1	6.1	59.31	59.38	-0.646	nucleus (nucl)
Zh01G165800.1	ZeWRKY4	Chr1	68052580	68053122	152	16354.5	9.43	61.66	64.28	-0.565	nucleus (nucl)
Zh01G166000.1	ZeWRKY5	Chr1	68072015	68078685	203	22591.6	9.26	49.77	64.33	-0.69	nucleus (nucl)
Zh02G187500.1	ZeWRKY6	Chr2	55678451	55684095	206	23003.5	5.71	46.33	51.55	-0.853	chloroplast (chlo)
Zh03G012200.1	ZeWRKY7	Chr3	2534450	2536094	347	36572.6	9.64	44.7	64.52	-0.318	nucleus (nucl)
Zh03G036100.1	ZeWRKY8	Chr3	6881692	6912560	624	65534.1	9.04	57.32	59.15	-0.725	Endoplasmic reticulum (E.R.)
Zh03G037200.1	ZeWRKY9	Chr3	7255914	7257433	304	32761	6.95	46.69	68.42	-0.46	nucleus (nucl)
Zh03G079200.1	ZeWRKY10	Chr3	15193667	15201035	761	82474.4	5.31	53.15	63.05	-0.596	nucleus (nucl)
Zh03G150600.1	ZeWRKY11	Chr3	49341645	49343735	373	39880.8	9.13	61.19	62.36	-0.64	nucleus (nucl)
Zh04G002300.1	ZeWRKY12	Chr4	726067	730608	508	54748.4	8.32	58.94	59.47	-0.632	nucleus (nucl)
Zh04G004600.1	ZeWRKY13	Chr4	1077342	1078704	319	34699.4	5.61	64.1	44.73	-0.889	nucleus (nucl)
Zh04G036200.1	ZeWRKY14	Chr4	7249609	7251450	336	36378.3	5.03	58.94	64.52	-0.57	nucleus (nucl)
Zh04G168800.1	ZeWRKY15	Chr4	56451649	56467502	808	85715.3	5.45	52.94	60.75	-0.533	nucleus (nucl)
Zh04G173600.1	ZeWRKY16	Chr4	57486446	57488279	325	35535.4	8.2	66.07	50.22	-0.783	nucleus (nucl)
Zh04G209100.1	ZeWRKY17	Chr4	63897702	63899634	359	38555.7	6.11	56.72	57.16	-0.564	nucleus (nucl)
Zh04G226700.1	ZeWRKY18	Chr4	66902151	66904316	185	20510.8	6.07	47.79	65.95	-0.646	chloroplast (chlo)
Zh04G227100.1	ZeWRKY19	Chr4	66958265	66959617	261	28262.9	6.31	52.4	62.03	-0.467	chloroplast (chlo)
Zh04G227300.1	ZeWRKY20	Chr4	66984317	66985416	164	17433.5	4.29	64.54	64.39	-0.248	nucleus (nucl)
Zh04G227600.1	ZeWRKY21	Chr4	67036945	67040550	569	60355.8	6.43	57.21	58.96	-0.525	nucleus (nucl)
Zh05G023600.1	ZeWRKY22	Chr5	4246486	4248884	330	35493.8	6.26	63.4	61.88	-0.591	nucleus (nucl)
Zh05G045000.1	ZeWRKY23	Chr5	8372267	8383476	612	67517.6	8.59	54.8	61.19	-0.717	Vacular membrane (vacu)
Zh05G065000.1	ZeWRKY24	Chr5	12537928	12540696	594	64315.4	6.88	68.12	46.72	-0.873	chloroplast (chlo)
Zh05G074500.1	ZeWRKY25	Chr5	14510455	14512330	325	36855	4.93	69.73	59.72	-0.834	nucleus (nucl)
Zh05G075000.1	ZeWRKY26	Chr5	14589778	14592883	390	41875.9	6.42	51.32	70.62	-0.426	nucleus (nucl)
Zh05G240000.1	ZeWRKY27	Chr5	80175758	80177601	388	40970.7	6.32	59.59	58.4	-0.567	nucleus (nucl)
Zh05G242500.1	ZeWRKY28	Chr5	80810378	80817471	486	52225.2	5.92	59.46	62	-0.638	nucleus (nucl)
Zh06G022600.1	ZeWRKY29	Chr6	4306168	4321021	552	59055.4	6.69	59.17	61.32	-0.681	nucleus (nucl)
Zh06G045600.1	ZeWRKY30	Chr6	8137174	8145140	272	30519.7	9.46	59.83	73.16	-0.559	chloroplast (chlo)
Zh06G101200.1	ZeWRKY31	Chr6	18430821	18434658	357	39993.6	9.83	63.24	61.23	-0.735	nucleus (nucl)
Zh07G034400.1	ZeWRKY32	Chr7	6450033	6454827	273	28964	6.45	55.15	55.24	-0.664	nucleus (nucl)
Zh07G164500.1	ZeWRKY33	Chr7	54430842	54455129	648	70377.2	5.83	50.43	67.22	-0.655	nucleus (nucl)
Zh07G210200.1	ZeWRKY34	Chr7	64766730	64774676	461	49822.8	5.23	55.91	62	-0.515	nucleus (nucl)
Zh08G024300.1	ZeWRKY35	Chr8	5314660	5331016	239	26608.5	9.68	52.29	44.06	-0.952	nucleus (nucl)
Zh08G033400.1	ZeWRKY36	Chr8	7193281	7194446	230	25206.4	5.98	55.86	62.78	-0.581	chloroplast (chlo)
Zh08G073900.1	ZeWRKY37	Chr8	15100989	15102465	366	39440.2	5.27	70.7	58.77	-0.604	nucleus (nucl)
Zh09G180600.1	ZeWRKY38	Chr9	71044145	71047379	404	42831	6.1	45.47	63.79	-0.536	nucleus (nucl)
Zh10G037700.1	ZeWRKY39	Chr10	6266017	6282050	565	60209.9	8.22	64.83	58.37	-0.753	nucleus (nucl)
Zh10G047000.1	ZeWRKY40	Chr10	7956666	7958565	320	34142.9	9.78	49.51	58.91	-0.485	nucleus (nucl)
Zh10G122100.1	ZeWRKY41	Chr10	24004696	24018313	568	60444.9	8.7	50.97	59.7	-0.657	nucleus (nucl)
Zh10G127300.1	ZeWRKY42	Chr10	25637174	25697764	716	80812.1	9.35	56.06	70.7	-0.489	nucleus (nucl)
Zh11G077200.1	ZeWRKY43	Chr11	14949767	14955361	735	79260.4	5.58	56.67	54.69	-0.753	nucleus (nucl)
Zh11G090700.1	ZeWRKY44	Chr11	17697855	17699224	290	31895.8	8.88	58.99	61.28	-0.749	nucleus (nucl)
Zh11G112800.1	ZeWRKY45	Chr11	23711097	23715424	181	20486.9	9.13	41.54	53.26	-0.835	nucleus (nucl)
Zh11G142700.1	ZeWRKY46	Chr11	33408342	33458933	813	87805.6	6.27	63.82	58.71	-0.679	nucleus (nucl)
Zh12G031200.1	ZeWRKY47	Chr12	5306229	5307535	351	37691.8	4.89	69.04	55.21	-0.623	nucleus (nucl)
Zh12G031500.1	ZeWRKY48	Chr12	5331948	5338052	236	25830.4	9.45	52.72	69.96	-0.567	peroxisome (pero)
Zh12G077400.1	ZeWRKY49	Chr12	14447280	14450728	640	67108.8	5.92	51.38	62.23	-0.488	nucleus (nucl)
Zh12G170200.1	ZeWRKY50	Chr12	57908699	57911676	405	43432.4	5.03	46.5	63.9	-0.527	nucleus (nucl)
Zh13G071100.1	ZeWRKY51	Chr13	35260590	35263010	281	30912.5	9.4	59.12	54.88	-0.861	nucleus (nucl)
Zh13G089700.1	ZeWRKY52	Chr13	39064848	39066625	364	38602.7	9.64	60.11	60.71	-0.484	nucleus (nucl)
Zh14G009600.1	ZeWRKY53	Chr14	1630732	1632327	342	36340.2	6.53	57.51	57.92	-0.584	nucleus (nucl)
Zh14G052600.1	ZeWRKY54	Chr14	9511862	9513574	286	31172.8	5.57	56.82	68.99	-0.537	nucleus (nucl)
Zh14G054200.1	ZeWRKY55	Chr14	9736809	9737844	275	30534.6	9.7	56.82	70.65	-0.561	chloroplast (chlo)
Zh14G059300.1	ZeWRKY56	Chr14	10636821	10638419	315	34870.3	7.04	51.19	58.63	-0.668	nucleus (nucl)
Zh15G166600.1	ZeWRKY57	Chr15	64272629	64273884	272	29074.8	9.49	53.88	63.64	-0.575	nucleus (nucl)
Zh16G038600.1	ZeWRKY58	Chr16	7036803	7040174	265	28838.6	5.33	52.73	46.72	-1.001	nucleus (nucl)
Zh16G053500.1	ZeWRKY59	Chr16	10040432	10043178	539	58267.2	8.35	52.53	47.83	-0.833	nucleus (nucl)
gene-SI8410_01000352	SiWRKY1	Chr1	1856025	1857657	529	59526.5	9.85	54.69	85.16	-0.33	nucleus (nucl)
gene-SI8410_01000505	SiWRKY2	Chr1	3015460	3018756	1068	119830	9.56	67.79	87.65	-0.175	Plasma membrane (Plas)
gene-SI8410_01001403	SiWRKY3	Chr1	8568744	8571047	759	83336	9.4	62.95	64.3	-0.608	Plasma membrane (Plas)
gene-SI8410_01001545	SiWRKY4	Chr1	9354553	9356298	562	63830.3	9.5	53.17	69.95	-0.677	nucleus (nucl)
gene-SI8410_01001717	SiWRKY5	Chr1	10236153	10238005	606	67822.8	11.36	71.23	82.74	-0.282	Plasma membrane (Plas)
gene-SI8410_03003716	SiWRKY6	Chr3	964169	964954	261	27199.3	10.38	70.89	50.84	-0.617	chloroplast (chlo)
gene-SI8410_03004084	SiWRKY7	Chr3	3412972	3417847	1551	177091	8.99	52.06	86.68	0.029	Plasma membrane (Plas)
gene-SI8410_04004769	SiWRKY8	Chr4	653535	656117	833	91921.7	8.39	52.32	79.29	-0.224	nucleus (nucl)
gene-SI8410_05006798	SiWRKY9	Chr5	4181933	4184382	800	85603.4	11.57	82.42	67.24	-0.546	nucleus (nucl)
gene-SI8410_05006928	SiWRKY10	Chr5	4967411	4968929	491	55404.6	9.41	47.5	93.93	-0.069	Plasma membrane (Plas)
gene-SI8410_06008042	SiWRKY11	Chr6	1183994	1185174	383	41700.4	11.15	92.57	57.81	-0.613	nucleus (nucl)
gene-SI8410_06008356	SiWRKY12	Chr6	3061934	3064078	694	76509.6	10.23	60.08	66.46	-0.515	nucleus (nucl)
gene-SI8410_06008708	SiWRKY13	Chr6	5568526	5569479	311	34763.7	9.2	54.43	72.73	-0.467	cytosol (cyto)
gene-SI8410_06008913	SiWRKY14	Chr6	6544429	6545328	299	32664.3	8.26	65.79	62.98	-0.605	nucleus (nucl)
gene-SI8410_06009262	SiWRKY15	Chr6	8848131	8849242	359	39362.2	8.38	73.88	57.69	-0.743	nucleus (nucl)
gene-SI8410_06009405	SiWRKY16	Chr6	9577905	9579103	397	42137.7	10.08	71.23	62.29	-0.469	nucleus (nucl)
gene-SI8410_07010057	SiWRKY17	Chr7	3305252	3306109	284	32990.8	9.17	48.58	83.77	-0.455	cytosol (cyto)
gene-SI8410_08011251	SiWRKY18	Chr8	1975517	1978203	852	98567.7	9.27	40.07	108.78	0.25	Plasma membrane (Plas)
gene-SI8410_09013654	SiWRKY19	Chr9	12156198	12157330	365	41031.6	5.56	66.03	72.49	-0.274	nucleus (nucl)
gene-SI8410_09013708	SiWRKY20	Chr9	12449419	12450417	317	35972.5	10.55	46.53	91.61	-0.246	nucleus (nucl)
gene-SI8410_10014894	SiWRKY21	Chr10	6182864	6186700	1212	136767	9.81	61.75	74.41	-0.326	nucleus (nucl)
gene-SI8410_11015369	SiWRKY22	Chr11	1724127	1725305	384	43374.7	9.43	57.39	83.02	-0.393	chloroplast (chlo)
gene-SI8410_12016481	SiWRKY23	Chr12	597752	598490	240	26980.5	11.05	65.07	82.17	-0.404	chloroplast (chlo)
gene-SI8410_13017872	SiWRKY24	Chr13	5280775	5284414	1153	128330	8.7	47.7	83.61	-0.083	Plasma membrane (Plas)
gene-SI8410_13018080	SiWRKY25	Chr13	6489051	6490180	375	40782.9	10.57	59.16	77.12	-0.376	chloroplast (chlo)
gene-SI8410_14018763	SiWRKY27	Chr14	4355621	4362919	2335	262011	7.93	48.24	95.48	0.173	Plasma membrane (Plas)
gene-SI8410_14018757	SiWRKY26	Chr14	4319451	4320695	400	44233.8	10.75	64.18	73.8	-0.397	nucleus (nucl)
gene-SI8410_15019076	SiWRKY28	Chr15	328756	331110	770	83252.8	9.64	63.56	61.32	-0.542	nucleus (nucl)
gene-SI8410_15019633	SiWRKY30	Chr15	3347658	3350228	830	92444.9	9.1	50.84	84.31	-0.206	Plasma membrane (Plas)
gene-SI8410_15019123	SiWRKY29	Chr15	564621	566270	536	59602.4	7.27	64.93	79.85	-0.32	nucleus (nucl)
gene-SI8410_16020088	SiWRKY32	Chr16	829658	832121	803	86871.4	11.13	87.41	67.26	-0.561	Plasma membrane (Plas)
gene-SI8410_16020006	SiWRKY31	Chr16	511842	512939	361	38499.8	9.49	47.53	68.09	-0.254	Plasma membrane (Plas)
gene-SI8410_17020905	SiWRKY35	Chr17	1920785	1922048	417	45728.1	12.08	108.48	65.44	-0.869	chloroplast (chlo)
gene-SI8410_17020673	SiWRKY33	Chr17	559417	559750	110	12471.2	9.9	67.77	77.18	-0.782	nucleus (nucl)
gene-SI8410_17020799	SiWRKY34	Chr17	1402967	1404736	575	64276.8	9.64	64.59	74.09	-0.341	nucleus (nucl)
gene-SI8410_UN021847	SiWRKY36	CACVBZ020000043.1	28321	29519	397	42137.7	10.08	71.23	62.29	-0.469	nucleus (nucl)

## Sheet: Table S4
Table S4 Analysis of interspecies covariate gene information pairs and evolutionary pressures on gene pairs among species in four Araceae WRKYs gene families.
Seq_1	Gene name	Seq_2	Gene name	Ka	Ks	Ka/Ks	EffectiveLen	AverageS-sites	AverageN-sites	cN	cS	pN	pS
evm.model.HIC_ASM_0.3999_Akon	AkWRKY2	evm.model.HIC_ASM_1.816.1_Akon	AkWRKY6	0.373403	0.560169	0.666591	894	229.333	664.667	195.5	90.5	0.294132	0.394622
evm.model.HIC_ASM_1.816.1_Akon	AkWRKY6	evm.model.HIC_ASM_4.1770_Akon	AkWRKY17	0.730145	1.40783	0.51863	681	173.167	507.833	237	110	0.466689	0.635226
evm.model.HIC_ASM_1.9952_Akon	AkWRKY7	evm.model.HIC_ASM_8.7243_Akon	AkWRKY46	0.247723	0.950774	0.260549	1749	417.833	1331.17	280.833	225.167	0.210968	0.538891
evm.model.HIC_ASM_1.9964_Akon	AkWRKY8	evm.model.HIC_ASM_7.176_Akon	AkWRKY39	0.292278	0.694366	0.420928	1236	307.5	928.5	224.75	139.25	0.242057	0.452846
evm.model.HIC_ASM_2.205_Akon	AkWRKY11	evm.model.HIC_ASM_5.11688.2_Akon	AkWRKY33	0.178995	0.631094	0.283626	1623	398.417	1224.58	195	170	0.159238	0.426689
evm.model.HIC_ASM_4.1907.3_Akon	AkWRKY19	evm.model.HIC_ASM_9.10044_Akon	AkWRKY49	0.174816	0.554	0.315552	1293	302.75	990.25	154.417	118.583	0.155937	0.391687
evm.model.HIC_ASM_11.2405_Akon	AkWRKY55	evm.model.HIC_ASM_4.14440.1_Akon	AkWRKY26	0.556132	1.83479	0.303104	852	210.083	641.917	252.083	143.917	0.392704	0.685046
evm.model.HIC_ASM_11.2423_Akon	AkWRKY56	evm.model.HIC_ASM_4.14479.1_Akon	AkWRKY27	0.495531	1.75728	0.281987	732	179.333	552.667	200.417	121.583	0.362636	0.677974
evm.model.HIC_ASM_11.2070.1_Akon	AkWRKY54	evm.model.HIC_ASM_4.14778_Akon	AkWRKY28	0.146191	0.572227	0.255477	930	229.833	700.167	93	92	0.132826	0.40029
evm.model.HIC_ASM_12.4541_Akon	AkWRKY57	evm.model.HIC_ASM_4.14778_Akon	AkWRKY28	0.16769	0.571137	0.293608	918	228.667	689.333	103.583	91.4167	0.150266	0.399781
evm.model.HIC_ASM_5.10666_Akon	AkWRKY31	evm.model.HIC_ASM_5.10722_Akon	AkWRKY32	0.000877	0.00564709	0.155222	1497	355.5	1141.5	1	2	0.00087604	0.00562588
evm.model.HIC_ASM_7.7354_Akon	AkWRKY44	evm.model.HIC_ASM_9.9702_Akon	AkWRKY48	0.325076	0.945078	0.343968	933	233.583	699.417	184.5	125.5	0.263791	0.537281
evm.model.HIC_ASM_11.2070.1_Akon	AkWRKY54	evm.model.HIC_ASM_12.4541_Akon	AkWRKY57	0.160372	0.605616	0.264809	966	241.667	724.333	104.583	100.417	0.144386	0.415517
Seq_1	Gene name	Seq_2	Gene name	Ka	Ks	Ka/Ks	EffectiveLen	AverageS-sites	AverageN-sites	cN	cS	pN	pS
Aal_1G0017410.1	AaWRKY3	Aal_6G0002660.1	AaWRKY29	0.212958	0.675874	0.315085	1407	339	1068	198	151	0.185393	0.445428
Aal_1G0017910.1	AaWRKY4	Aal_7G0003250.1	AaWRKY33	0.235934	0.810143	0.291225	510	125.5	384.5	77.8333	62.1667	0.202427	0.495352
Aal_2G0014370.1	AaWRKY6	Aal_8G0000670.1	AaWRKY38	0.421909	0.672659	0.627227	591	142.417	448.583	144.75	63.25	0.322683	0.444119
Aal_2G0014570.1	AaWRKY8	Aal_8G0000640.1	AaWRKY37	0.215294	0.805238	0.267367	1245	309.917	935.083	175	153	0.187149	0.493681
Aal_2G0015530.1	AaWRKY9	Aal_8G0000670.1	AaWRKY38	0.573326	1.39074	0.412244	513	118.167	394.833	158.25	74.75	0.400802	0.632581
Aal_4G0029730.1	AaWRKY13	Aal_12G0013620.1	AaWRKY53	0.37242	0.544791	0.683601	894	230.25	663.75	194.833	89.1667	0.293534	0.38726
Aal_5G0001440.1	AaWRKY15	Aal_5G0049080.1	AaWRKY27	0.256462	0.699358	0.366711	870	223.167	646.833	140.5	101.5	0.217212	0.454817
Aal_5G0001440.1	AaWRKY15	Aal_9G0015310.1	AaWRKY46	0.152815	0.579148	0.263861	954	237.917	716.083	99	96	0.138252	0.403503
Aal_5G0001440.1	AaWRKY15	Aal_13G0011990.1	AaWRKY56	0.163717	0.590095	0.277442	909	226.833	682.167	100.333	92.6667	0.14708	0.408523
Aal_5G0003520.1	AaWRKY16	Aal_5G0047580.1	AaWRKY26	0.201306	0.640632	0.314229	942	226.917	715.083	126.25	97.75	0.176553	0.430775
Aal_5G0003520.1	AaWRKY16	Aal_9G0017170.1	AaWRKY47	0.475863	1.88626	0.252279	696	171.417	524.583	184.833	118.167	0.352343	0.689353
Aal_5G0003650.1	AaWRKY17	Aal_13G0012880.1	AaWRKY57	0.260127	0.769028	0.338255	1671	412.333	1258.67	276.667	198.333	0.219809	0.481002
Aal_5G0039200.1	AaWRKY22	Aal_7G0026170.1	AaWRKY35	0.179967	0.539863	0.333357	1293	302.917	990.083	158.417	116.583	0.160003	0.384869
Aal_5G0040110.1	AaWRKY24	Aal_12G0013620.1	AaWRKY53	0.685284	2.60934	0.262627	744	190.083	553.917	248.833	138.167	0.449225	0.726874
Aal_5G0049080.1	AaWRKY27	Aal_9G0015310.1	AaWRKY46	0.241412	0.63932	0.377608	897	231.667	665.333	137.333	99.6667	0.206413	0.430216
Aal_5G0049080.1	AaWRKY27	Aal_13G0011990.1	AaWRKY56	0.251419	0.48921	0.513928	873	223.083	649.917	138.833	80.1667	0.213617	0.359357
Aal_7G0024180.1	AaWRKY34	Aal_8G0018410.1	AaWRKY44	0.266634	0.972242	0.274247	900	224.833	675.167	151.5	122.5	0.224389	0.544848
Aal_9G0015310.1	AaWRKY46	Aal_13G0011990.1	AaWRKY56	0.162035	0.568775	0.284884	957	239.333	717.667	104.583	95.4167	0.145727	0.398677
Seq_1	Gene name	Seq_2	Gene name	Ka	Ks	Ka/Ks	EffectiveLen	AverageS-sites	AverageN-sites	cN	cS	pN	pS
Zh03G079200.1	ZeWRKY10	Zh11G077200.1	ZeWRKY43	0.186309	0.669107	0.278444	2184	521.083	1662.92	274.333	230.667	0.164971	0.442668
Zh06G022600.1	ZeWRKY29	Zh10G122100.1	ZeWRKY44	0.199124	0.6682	0.298	1623	400.75	1222.25	213.75	177.25	0.174882	0.442296
Zh05G065000.1	ZeWRKY24	Zh16G053500.1	ZeWRKY59	0.18473	0.680473	0.271473	1614	390.5	1223.5	200.333	174.667	0.163738	0.44729
Zh04G004600.1	ZeWRKY13	Zh05G240000.1	ZeWRKY27	0.297794	0.558017	0.533665	915	224	691	169.833	88.1667	0.245779	0.393601
Zh05G240000.1	ZeWRKY27	Zh14G009600.1	ZeWRKY53	0.299475	0.654751	0.457388	1011	249.583	761.417	188	109	0.246908	0.436728
Zh04G004600.1	ZeWRKY13	Zh14G009600.1	ZeWRKY53	0.379227	0.770037	0.49248	858	210.167	647.833	192.833	101.167	0.297659	0.481364
Zh07G034400.1	ZeWRKY32	Zh10G127300.1	ZeWRKY42	0.372932	0.953019	0.391317	723	181.333	541.667	159.167	97.8333	0.293846	0.539522
Zh04G002300.1	ZeWRKY12	Zh05G242500.1	ZeWRKY28	0.215128	0.987597	0.21783	1404	352	1052	196.75	193.25	0.187025	0.549006
Zh03G037200.1	ZeWRKY9	Zh11G090700.1	ZeWRKY44	0.273239	0.709002	0.385386	852	204.25	647.75	148.333	93.6667	0.228998	0.458588
Zh03G037200.1	ZeWRKY9	Zh13G071100.1	ZeWRKY51	0.509158	1.86107	0.273584	687	167.083	519.917	192.167	114.833	0.369611	0.687282
Zh04G168800.1	ZeWRKY15	Zh12G077400.1	ZeWRKY49	0.191172	0.676495	0.282592	1869	457.167	1411.83	238.25	203.75	0.168752	0.44568
Zh11G090700.1	ZeWRKY44	Zh13G071100.1	ZeWRKY51	0.482299	1.56499	0.308181	672	162.5	509.5	181.25	106.75	0.355741	0.656923
Zh01G163600.1	ZeWRKY3	Zh04G209100.1	ZeWRKY17	0.292314	0.666173	0.438796	1014	248.417	765.583	185.333	109.667	0.242081	0.441463
Zh08G073900.1	ZeWRKY37	Zh12G031200.1	ZeWRKY47	0.148195	0.511243	0.289871	1011	250	761	102.333	92.6667	0.134472	0.370667
Zh04G036200.1	ZeWRKY14	Zh05G074500.1	ZeWRKY25	0.710872	1.81581	0.391491	840	206.083	633.917	291.167	140.833	0.459314	0.683381
Zh04G036200.1	ZeWRKY14	Zh14G052600.1	ZeWRKY54	0.306876	0.822158	0.373257	828	207.917	620.083	156.167	103.833	0.251848	0.499399
Zh05G074500.1	ZeWRKY25	Zh14G052600.1	ZeWRKY54	0.755659	1.7062	0.44289	801	196.167	604.833	288	132	0.476164	0.672897
Zh03G012200.1	ZeWRKY7	Zh13G089700.1	ZeWRKY52	0.167582	0.555943	0.301438	1023	257.25	765.75	115	101	0.15018	0.392614
Zh10G047000.1	ZeWRKY40	Zh13G089700.1	ZeWRKY52	0.155633	0.642726	0.242146	951	234.75	716.25	100.667	101.333	0.140547	0.431665
Zh13G089700.1	ZeWRKY52	Zh15G166600.1	ZeWRKY57	0.234096	0.689322	0.339603	798	198.333	599.667	120.583	89.4167	0.201084	0.45084
Zh03G012200.1	ZeWRKY7	Zh10G047000.1	ZeWRKY40	0.161033	0.602618	0.267222	936	231.583	704.417	102.083	95.9167	0.144919	0.414178
Zh10G047000.1	ZeWRKY40	Zh15G166600.1	ZeWRKY57	0.237502	0.756123	0.314105	777	193.667	583.333	118.75	92.25	0.203571	0.476334
Zh03G012200.1	ZeWRKY7	Zh15G166600.1	ZeWRKY57	0.261608	0.599663	0.436258	801	198.417	602.583	133.083	81.9167	0.220855	0.412852
Zh01G165800.1	ZeWRKY4	Zh12G031500.1	ZeWRKY48	0.329286	0.612355	0.537736	426	101.75	324.25	86.4167	42.5833	0.266512	0.418509
Seq_1	Gene name	Seq_2	Gene name	Ka	Ks	Ka/Ks	EffectiveLen	AverageS-sites	AverageN-sites	cN	cS	pN	pS
gene-SI8410_01001403	SiWRKY3	gene-SI8410_03003716	SiWRKY6	0.393764	1.27304	0.309311	588	146.5	441.5	135.25	89.75	0.306342	0.612628
gene-SI8410_05006928	SiWRKY10	gene-SI8410_08011251	SiWRKY18	0.302383	5.32811	0.0567524	447	101.417	345.583	86	76	0.248855	0.749384
gene-SI8410_05006928	SiWRKY10	gene-SI8410_11015369	SiWRKY22	0.33807	5.40534	0.0625438	501	112.417	388.583	105.75	84.25	0.272142	0.749444
gene-SI8410_06008708	SiWRKY13	gene-SI8410_14018757	SiWRKY26	0.430666	1.73152	0.248722	504	123.25	380.75	124.75	83.25	0.327643	0.675456
gene-SI8410_06009405	SiWRKY16	gene-SI8410_13018080	SiWRKY25	0.233048	0.854224	0.272819	846	214.917	631.083	126.417	109.583	0.200317	0.509888
gene-SI8410_06009405	SiWRKY16	gene-SI8410_16020006	SiWRKY31	0.191914	0.855817	0.224247	873	220.417	652.583	110.5	112.5	0.169327	0.510397
gene-SI8410_07010057	SiWRKY17	gene-SI8410_10014894	SiWRKY21	0.258747	NaN	NaN	330	78.6667	251.333	55	65	0.218833	0.826271
gene-SI8410_08011251	SiWRKY18	gene-SI8410_11015369	SiWRKY22	0.410179	2.1165	0.193801	471	108.333	362.667	114.583	76.4167	0.315947	0.705385
gene-SI8410_09013654	SiWRKY19	gene-SI8410_17020673	SiWRKY33	0.240802	1.14574	0.210171	258	62.5833	195.417	40.25	36.75	0.20597	0.587217
gene-SI8410_13018080	SiWRKY25	gene-SI8410_16020006	SiWRKY31	0.242134	0.776227	0.311937	789	197.833	591.167	122.333	95.6667	0.206935	0.483572
gene-SI8410_14018763	SiWRKY27	gene-SI8410_16020088	SiWRKY32	0.345123	1.48777	0.231973	1602	407.5	1194.5	330.417	263.583	0.276615	0.64683

## Sheet: Table S5
Table S5 Homology analysis of the WRKY gene in A. konjac with A. thaliana, A. albus, Z. elliottiana, and S. intermedia plants.
One-to-one orthologous relationships between Arabidopsis thaliana and Amorphophallus konjac.
Chr	Gene ID		Chr	Gene ID	Gene name
chr1	AT1G80840.1	==	Chr12	evm.model.HIC_ASM_11.2405_Akon	AkWRKY55
chr1	AT1G80840.1	==	Chr5	evm.model.HIC_ASM_4.14440.1_Akon	AkWRKY26
chr1	AT1G69310.1	==	Chr10	evm.model.HIC_ASM_9.675_Akon	AkWRKY47
chr2	AT2G40740.3	==	Chr2	evm.model.HIC_ASM_1.816.1_Akon	AkWRKY6
chr2	AT2G25000.1	==	Chr12	evm.model.HIC_ASM_11.2423_Akon	AkWRKY56
chr2	AT2G24570.1	==	Chr13	evm.model.HIC_ASM_12.4541_Akon	AkWRKY57
chr2	AT2G38470.1	==	Chr5	evm.model.HIC_ASM_4.1907.3_Akon	AkWRKY19
chr2	AT2G30250.1	==	Chr5	evm.model.HIC_ASM_4.1907.3_Akon	AkWRKY19
chr2	AT2G46400.1	==	Chr5	evm.model.HIC_ASM_4.11909_Akon	AkWRKY21
chr2	AT2G30250.1	==	Chr10	evm.model.HIC_ASM_9.10044_Akon	AkWRKY49
chr2	AT2G38470.1	==	Chr10	evm.model.HIC_ASM_9.10044_Akon	AkWRKY49
chr3	AT3G01970.1	==	Chr10	evm.model.HIC_ASM_9.675_Akon	AkWRKY47
chr4	AT4G30935.1	==	Chr5	evm.model.HIC_ASM_4.14417_Akon	AkWRKY25
chr5	AT5G01900.1	==	Chr2	evm.model.HIC_ASM_1.816.1_Akon	AkWRKY6
chr5	AT5G56270.1	==	Chr6	evm.model.HIC_ASM_5.1717.3_Akon	AkWRKY29
One-to-one orthologous relationships between Amorphophallus albus and Amorphophallus konjac.
Chr	Gene ID		Chr	Gene ID	Gene name
CM105728.1	Aal_1G0009430.1	==	Chr3	evm.model.HIC_ASM_2.5221_Akon	AkWRKY12
CM105728.1	Aal_1G0017410.1	==	Chr3	evm.model.HIC_ASM_2.205_Akon	AkWRKY11
CM105728.1	Aal_1G0017910.1	==	Chr3	evm.model.HIC_ASM_2.129_Akon	AkWRKY10
CM105728.1	Aal_1G0008160.1	==	Chr3	evm.model.HIC_ASM_2.5569_Akon	AkWRKY13
CM105728.1	Aal_1G0017410.1	==	Chr6	evm.model.HIC_ASM_5.11688.2_Akon	AkWRKY33
CM105728.1	Aal_1G0017910.1	==	Chr10	evm.model.HIC_ASM_9.675_Akon	AkWRKY47
CM105729.1	Aal_2G0014570.1	==	Chr9	evm.model.HIC_ASM_8.7243_Akon	AkWRKY46
CM105729.1	Aal_2G0008090.1	==	Chr9	evm.model.HIC_ASM_8.3861_Akon	AkWRKY45
CM105730.1	Aal_3G0022490.1	==	Chr7	evm.model.HIC_ASM_6.8959_Akon	AkWRKY36
CM105730.1	Aal_3G0022490.1	==	Chr7	evm.model.HIC_ASM_6.8945_Akon	AkWRKY35
CM105731.1	Aal_4G0029730.1	==	Chr1	evm.model.HIC_ASM_0.3999_Akon	AkWRKY2
CM105731.1	Aal_4G0029730.1	==	Chr2	evm.model.HIC_ASM_1.816.1_Akon	AkWRKY6
CM105731.1	Aal_4G0030290.1	==	Chr2	evm.model.HIC_ASM_1.717_Akon	AkWRKY5
CM105731.1	Aal_4G0021860.1	==	Chr2	evm.model.HIC_ASM_1.10429_Akon	AkWRKY9
CM105731.1	Aal_4G0029730.1	==	Chr5	evm.model.HIC_ASM_4.1770_Akon	AkWRKY17
CM105732.1	Aal_5G0040110.1	==	Chr2	evm.model.HIC_ASM_1.816.1_Akon	AkWRKY6
CM105732.1	Aal_5G0001440.1	==	Chr12	evm.model.HIC_ASM_11.2070.1_Akon	AkWRKY54
CM105732.1	Aal_5G0049080.1	==	Chr12	evm.model.HIC_ASM_11.2070.1_Akon	AkWRKY54
CM105732.1	Aal_5G0003520.1	==	Chr12	evm.model.HIC_ASM_11.2405_Akon	AkWRKY55
CM105732.1	Aal_5G0001440.1	==	Chr13	evm.model.HIC_ASM_12.4541_Akon	AkWRKY57
CM105732.1	Aal_5G0049080.1	==	Chr13	evm.model.HIC_ASM_12.4541_Akon	AkWRKY57
CM105732.1	Aal_5G0049080.1	==	Chr5	evm.model.HIC_ASM_4.14778_Akon	AkWRKY28
CM105732.1	Aal_5G0034960.1	==	Chr5	evm.model.HIC_ASM_4.2817.1_Akon	AkWRKY20
CM105732.1	Aal_5G0039200.1	==	Chr5	evm.model.HIC_ASM_4.1907.3_Akon	AkWRKY19
CM105732.1	Aal_5G0040060.1	==	Chr5	evm.model.HIC_ASM_4.1776_Akon	AkWRKY18
CM105732.1	Aal_5G0040110.1	==	Chr5	evm.model.HIC_ASM_4.1770_Akon	AkWRKY17
CM105732.1	Aal_5G0008790.1	==	Chr5	evm.model.HIC_ASM_4.13492_evm.model.HIC_ASM_4.13493_Akon	AkWRKY23
CM105732.1	Aal_5G0016950.1	==	Chr5	evm.model.HIC_ASM_4.11909_Akon	AkWRKY21
CM105732.1	Aal_5G0001440.1	==	Chr5	evm.model.HIC_ASM_4.14778_Akon	AkWRKY28
CM105732.1	Aal_5G0003520.1	==	Chr5	evm.model.HIC_ASM_4.14479.1_Akon	AkWRKY27
CM105732.1	Aal_5G0003650.1	==	Chr5	evm.model.HIC_ASM_4.14417_Akon	AkWRKY25
CM105732.1	Aal_5G0005740.1	==	Chr5	evm.model.HIC_ASM_4.14096_Akon	AkWRKY24
CM105732.1	Aal_5G0047580.1	==	Chr5	evm.model.HIC_ASM_4.392.1_Akon	AkWRKY16
CM105732.1	Aal_5G0003520.1	==	Chr5	evm.model.HIC_ASM_4.14440.1_Akon	AkWRKY26
CM105732.1	Aal_5G0047580.1	==	Chr5	evm.model.HIC_ASM_4.14440.1_Akon	AkWRKY26
CM105732.1	Aal_5G0039200.1	==	Chr10	evm.model.HIC_ASM_9.10044_Akon	AkWRKY49
CM105733.1	Aal_6G0002660.1	==	Chr3	evm.model.HIC_ASM_2.205_Akon	AkWRKY11
CM105733.1	Aal_6G0008780.1	==	Chr6	evm.model.HIC_ASM_5.10666_Akon	AkWRKY31
CM105733.1	Aal_6G0023430.1	==	Chr6	evm.model.HIC_ASM_5.8198_Akon	AkWRKY30
CM105733.1	Aal_6G0036310.1	==	Chr6	evm.model.HIC_ASM_5.1717.3_Akon	AkWRKY29
CM105733.1	Aal_6G0000870.1	==	Chr6	evm.model.HIC_ASM_5.11925_Akon	AkWRKY34
CM105733.1	Aal_6G0002660.1	==	Chr6	evm.model.HIC_ASM_5.11688.2_Akon	AkWRKY33
CM105733.1	Aal_6G0008780.1	==	Chr6	evm.model.HIC_ASM_5.10722_Akon	AkWRKY32
CM105734.1	Aal_7G0026170.1	==	Chr5	evm.model.HIC_ASM_4.1907.3_Akon	AkWRKY19
CM105734.1	Aal_7G0024180.1	==	Chr8	evm.model.HIC_ASM_7.7354_Akon	AkWRKY44
CM105734.1	Aal_7G0024180.1	==	Chr10	evm.model.HIC_ASM_9.9702_Akon	AkWRKY48
CM105734.1	Aal_7G0026170.1	==	Chr10	evm.model.HIC_ASM_9.10044_Akon	AkWRKY49
CM105734.1	Aal_7G0027490.1	==	Chr10	evm.model.HIC_ASM_9.10245_Akon	AkWRKY50
CM105734.1	Aal_7G0003250.1	==	Chr10	evm.model.HIC_ASM_9.675_Akon	AkWRKY47
CM105735.1	Aal_8G0000640.1	==	Chr2	evm.model.HIC_ASM_1.9964_Akon	AkWRKY8
CM105735.1	Aal_8G0002240.1	==	Chr8	evm.model.HIC_ASM_7.356_Akon	AkWRKY40
CM105735.1	Aal_8G0006300.1	==	Chr8	evm.model.HIC_ASM_7.1597_Akon	AkWRKY41
CM105735.1	Aal_8G0016280.1	==	Chr8	evm.model.HIC_ASM_7.6999_Akon	AkWRKY43
CM105735.1	Aal_8G0018410.1	==	Chr8	evm.model.HIC_ASM_7.7354_Akon	AkWRKY44
CM105735.1	Aal_8G0009120.1	==	Chr8	evm.model.HIC_ASM_7.4095_Akon	AkWRKY42
CM105735.1	Aal_8G0000640.1	==	Chr8	evm.model.HIC_ASM_7.176_Akon	AkWRKY39
CM105735.1	Aal_8G0018410.1	==	Chr10	evm.model.HIC_ASM_9.9702_Akon	AkWRKY48
CM105736.1	Aal_9G0017170.1	==	Chr12	evm.model.HIC_ASM_11.2423_Akon	AkWRKY56
CM105736.1	Aal_9G0015310.1	==	Chr12	evm.model.HIC_ASM_11.2070.1_Akon	AkWRKY54
CM105736.1	Aal_9G0010830.1	==	Chr12	evm.model.HIC_ASM_11.1381_Akon	AkWRKY53
CM105736.1	Aal_9G0015310.1	==	Chr13	evm.model.HIC_ASM_12.4541_Akon	AkWRKY57
CM105736.1	Aal_9G0017170.1	==	Chr5	evm.model.HIC_ASM_4.14440.1_Akon	AkWRKY26
CM105736.1	Aal_9G0015310.1	==	Chr5	evm.model.HIC_ASM_4.14778_Akon	AkWRKY28
CM105738.1	Aal_11G0004340.1	==	Chr4	evm.model.HIC_ASM_3.2810_Akon	AkWRKY15
CM105739.1	Aal_12G0022830.1	==	Chr1	evm.model.HIC_ASM_0.782_Akon	AkWRKY1
CM105739.1	Aal_12G0004890.1	==	Chr1	evm.model.HIC_ASM_0.6335_Akon	AkWRKY4
CM105739.1	Aal_12G0006120.1	==	Chr1	evm.model.HIC_ASM_0.6133_Akon	AkWRKY3
CM105739.1	Aal_12G0013620.1	==	Chr1	evm.model.HIC_ASM_0.3999_Akon	AkWRKY2
CM105739.1	Aal_12G0013620.1	==	Chr2	evm.model.HIC_ASM_1.816.1_Akon	AkWRKY6
CM105739.1	Aal_12G0013620.1	==	Chr5	evm.model.HIC_ASM_4.1770_Akon	AkWRKY17
CM105740.1	Aal_13G0011990.1	==	Chr13	evm.model.HIC_ASM_12.4541_Akon	AkWRKY57
CM105740.1	Aal_13G0011990.1	==	Chr5	evm.model.HIC_ASM_4.14778_Akon	AkWRKY28
One-to-one orthologous relationships between Zantedeschia elliottiana and Amorphophallus konjac.
Chr	Gene ID		Chr	Gene ID	Gene name
Chr01	Zh01G163600.1	==	Chr5	evm.model.HIC_ASM_4.11909_Akon	AkWRKY21
Chr01	Zh01G165800.1	==	Chr5	evm.model.HIC_ASM_4.11981_Akon	AkWRKY22
Chr01	Zh01G046200.1	==	Chr6	evm.model.HIC_ASM_5.10722_Akon	AkWRKY32
Chr01	Zh01G046200.1	==	Chr6	evm.model.HIC_ASM_5.10666_Akon	AkWRKY31
Chr01	Zh01G163600.1	==	Chr8	evm.model.HIC_ASM_7.356_Akon	AkWRKY40
Chr02	Zh02G187500.1	==	Chr5	evm.model.HIC_ASM_4.13492_evm.model.HIC_ASM_4.13493_Akon	AkWRKY23
Chr02	Zh02G234800.1	==	Chr7	evm.model.HIC_ASM_6.8959_Akon	AkWRKY36
Chr02	Zh02G234800.1	==	Chr7	evm.model.HIC_ASM_6.8945_Akon	AkWRKY35
Chr03	Zh03G037200.1	==	Chr12	evm.model.HIC_ASM_11.2423_Akon	AkWRKY56
Chr03	Zh03G012200.1	==	Chr12	evm.model.HIC_ASM_11.2070.1_Akon	AkWRKY54
Chr03	Zh03G012200.1	==	Chr13	evm.model.HIC_ASM_12.4541_Akon	AkWRKY57
Chr03	Zh03G036100.1	==	Chr5	evm.model.HIC_ASM_4.14417_Akon	AkWRKY25
Chr03	Zh03G037200.1	==	Chr5	evm.model.HIC_ASM_4.14440.1_Akon	AkWRKY26
Chr03	Zh03G037200.1	==	Chr5	evm.model.HIC_ASM_4.14479.1_Akon	AkWRKY27
Chr03	Zh03G012200.1	==	Chr5	evm.model.HIC_ASM_4.14778_Akon	AkWRKY28
Chr03	Zh03G079200.1	==	Chr6	evm.model.HIC_ASM_5.1717.3_Akon	AkWRKY29
Chr04	Zh04G036200.1	==	Chr1	evm.model.HIC_ASM_0.3999_Akon	AkWRKY2
Chr04	Zh04G002300.1	==	Chr1	evm.model.HIC_ASM_0.782_Akon	AkWRKY1
Chr04	Zh04G036200.1	==	Chr2	evm.model.HIC_ASM_1.816.1_Akon	AkWRKY6
Chr04	Zh04G227600.1	==	Chr2	evm.model.HIC_ASM_1.9952_Akon	AkWRKY7
Chr04	Zh04G036200.1	==	Chr5	evm.model.HIC_ASM_4.1770_Akon	AkWRKY17
Chr04	Zh04G226700.1	==	Chr8	evm.model.HIC_ASM_7.168_Akon	AkWRKY37
Chr04	Zh04G227300.1	==	Chr8	evm.model.HIC_ASM_7.172_Akon	AkWRKY38
Chr04	Zh04G227600.1	==	Chr8	evm.model.HIC_ASM_7.176_Akon	AkWRKY39
Chr04	Zh04G209100.1	==	Chr8	evm.model.HIC_ASM_7.356_Akon	AkWRKY40
Chr04	Zh04G173600.1	==	Chr8	evm.model.HIC_ASM_7.1597_Akon	AkWRKY41
Chr04	Zh04G168800.1	==	Chr8	evm.model.HIC_ASM_7.4095_Akon	AkWRKY42
Chr05	Zh05G075000.1	==	Chr2	evm.model.HIC_ASM_1.816.1_Akon	AkWRKY6
Chr05	Zh05G240000.1	==	Chr3	evm.model.HIC_ASM_2.5569_Akon	AkWRKY13
Chr05	Zh05G242500.1	==	Chr3	evm.model.HIC_ASM_2.5221_Akon	AkWRKY12
Chr05	Zh05G065000.1	==	Chr5	evm.model.HIC_ASM_4.1907.3_Akon	AkWRKY19
Chr05	Zh05G074600.1	==	Chr5	evm.model.HIC_ASM_4.1776_Akon	AkWRKY18
Chr05	Zh05G023600.1	==	Chr8	evm.model.HIC_ASM_7.7354_Akon	AkWRKY44
Chr05	Zh05G045000.1	==	Chr8	evm.model.HIC_ASM_7.6999_Akon	AkWRKY43
Chr05	Zh05G023600.1	==	Chr10	evm.model.HIC_ASM_9.9702_Akon	AkWRKY48
Chr05	Zh05G065000.1	==	Chr10	evm.model.HIC_ASM_9.10044_Akon	AkWRKY49
Chr06	Zh06G022600.1	==	Chr3	evm.model.HIC_ASM_2.205_Akon	AkWRKY11
Chr06	Zh06G101200.1	==	Chr5	evm.model.HIC_ASM_4.2817.1_Akon	AkWRKY20
Chr06	Zh06G022600.1	==	Chr6	evm.model.HIC_ASM_5.11688.2_Akon	AkWRKY33
Chr07	Zh07G210200.1	==	Chr1	evm.model.HIC_ASM_0.6335_Akon	AkWRKY4
Chr07	Zh07G034400.1	==	Chr3	evm.model.HIC_ASM_2.129_Akon	AkWRKY10
Chr07	Zh07G164500.1	==	Chr6	evm.model.HIC_ASM_5.8198_Akon	AkWRKY30
Chr07	Zh07G034400.1	==	Chr10	evm.model.HIC_ASM_9.675_Akon	AkWRKY47
Chr08	Zh08G032900.1	==	Chr2	evm.model.HIC_ASM_1.9964_Akon	AkWRKY8
Chr08	Zh08G032900.1	==	Chr9	evm.model.HIC_ASM_8.7243_Akon	AkWRKY46
Chr08	Zh08G073900.1	==	Chr9	evm.model.HIC_ASM_8.3861_Akon	AkWRKY45
Chr10	Zh10G047000.1	==	Chr12	evm.model.HIC_ASM_11.2070.1_Akon	AkWRKY54
Chr10	Zh10G047000.1	==	Chr13	evm.model.HIC_ASM_12.4541_Akon	AkWRKY57
Chr10	Zh10G122100.1	==	Chr3	evm.model.HIC_ASM_2.205_Akon	AkWRKY11
Chr10	Zh10G127300.1	==	Chr3	evm.model.HIC_ASM_2.129_Akon	AkWRKY10
Chr10	Zh10G047000.1	==	Chr5	evm.model.HIC_ASM_4.14778_Akon	AkWRKY28
Chr10	Zh10G037700.1	==	Chr5	evm.model.HIC_ASM_4.14417_Akon	AkWRKY25
Chr10	Zh10G122100.1	==	Chr6	evm.model.HIC_ASM_5.11688.2_Akon	AkWRKY33
Chr11	Zh11G090700.1	==	Chr12	evm.model.HIC_ASM_11.2423_Akon	AkWRKY56
Chr11	Zh11G090700.1	==	Chr5	evm.model.HIC_ASM_4.392.1_Akon	AkWRKY16
Chr11	Zh11G090700.1	==	Chr5	evm.model.HIC_ASM_4.14440.1_Akon	AkWRKY26
Chr12	Zh12G014500.1	==	Chr2	evm.model.HIC_ASM_1.9964_Akon	AkWRKY8
Chr12	Zh12G031200.1	==	Chr2	evm.model.HIC_ASM_1.10429_Akon	AkWRKY9
Chr12	Zh12G170200.1	==	Chr11	evm.model.HIC_ASM_10.5234_Akon	AkWRKY52
Chr12	Zh12G031500.1	==	Chr5	evm.model.HIC_ASM_4.11981_Akon	AkWRKY22
Chr12	Zh12G014500.1	==	Chr8	evm.model.HIC_ASM_7.176_Akon	AkWRKY39
Chr12	Zh12G014500.1	==	Chr9	evm.model.HIC_ASM_8.7243_Akon	AkWRKY46
Chr13	Zh13G071100.1	==	Chr12	evm.model.HIC_ASM_11.2405_Akon	AkWRKY55
Chr13	Zh13G089700.1	==	Chr12	evm.model.HIC_ASM_11.2070.1_Akon	AkWRKY54
Chr13	Zh13G089700.1	==	Chr13	evm.model.HIC_ASM_12.4541_Akon	AkWRKY57
Chr13	Zh13G089700.1	==	Chr5	evm.model.HIC_ASM_4.14778_Akon	AkWRKY28
Chr13	Zh13G071100.1	==	Chr5	evm.model.HIC_ASM_4.14440.1_Akon	AkWRKY26
Chr14	Zh14G052600.1	==	Chr1	evm.model.HIC_ASM_0.3999_Akon	AkWRKY2
Chr14	Zh14G052600.1	==	Chr2	evm.model.HIC_ASM_1.816.1_Akon	AkWRKY6
Chr14	Zh14G059300.1	==	Chr2	evm.model.HIC_ASM_1.717_Akon	AkWRKY5
Chr14	Zh14G052600.1	==	Chr5	evm.model.HIC_ASM_4.1770_Akon	AkWRKY17
Chr15	Zh15G166600.1	==	Chr12	evm.model.HIC_ASM_11.2070.1_Akon	AkWRKY54
Chr15	Zh15G166600.1	==	Chr13	evm.model.HIC_ASM_12.4541_Akon	AkWRKY57
Chr15	Zh15G166600.1	==	Chr5	evm.model.HIC_ASM_4.14778_Akon	AkWRKY28
Chr16	Zh16G053500.1	==	Chr5	evm.model.HIC_ASM_4.1907.3_Akon	AkWRKY19
Chr16	Zh16G053500.1	==	Chr10	evm.model.HIC_ASM_9.10044_Akon	AkWRKY49
Chr16	Zh16G038600.1	==	Chr10	evm.model.HIC_ASM_9.10245_Akon	AkWRKY50
One-to-one orthologous relationships between Spirodela intermedia and Amorphophallus konjac.
Chr	Gene ID		Chr	Gene ID	Gene name
LR746268.1	gene-SI8410_05006928	==	Chr12	evm.model.HIC_ASM_11.1381_Akon	AkWRKY53
LR746269.1	gene-SI8410_06009276	==	Chr1	evm.model.HIC_ASM_0.782_Akon	AkWRKY1
LR746269.1	gene-SI8410_06008913	==	Chr1	evm.model.HIC_ASM_0.3999_Akon	AkWRKY2
LR746269.1	gene-SI8410_06007917	==	Chr2	evm.model.HIC_ASM_1.9964_Akon	AkWRKY8
LR746269.1	gene-SI8410_06008913	==	Chr2	evm.model.HIC_ASM_1.816.1_Akon	AkWRKY6
LR746269.1	gene-SI8410_06008042	==	Chr2	evm.model.HIC_ASM_1.10429_Akon	AkWRKY9
LR746269.1	gene-SI8410_06009405	==	Chr12	evm.model.HIC_ASM_11.2070.1_Akon	AkWRKY54
LR746269.1	gene-SI8410_06008708	==	Chr12	evm.model.HIC_ASM_11.2423_Akon	AkWRKY56
LR746269.1	gene-SI8410_06009405	==	Chr13	evm.model.HIC_ASM_12.4541_Akon	AkWRKY57
LR746269.1	gene-SI8410_06009405	==	Chr5	evm.model.HIC_ASM_4.14778_Akon	AkWRKY28
LR746269.1	gene-SI8410_06007917	==	Chr8	evm.model.HIC_ASM_7.176_Akon	AkWRKY39
LR746269.1	gene-SI8410_06007917	==	Chr9	evm.model.HIC_ASM_8.7243_Akon	AkWRKY46
LR746269.1	gene-SI8410_06008890	==	Chr10	evm.model.HIC_ASM_9.10044_Akon	AkWRKY49
LR746270.1	gene-SI8410_07010538	==	Chr10	evm.model.HIC_ASM_9.10245_Akon	AkWRKY50
LR746272.1	gene-SI8410_09013392	==	Chr2	evm.model.HIC_ASM_1.10429_Akon	AkWRKY9
LR746272.1	gene-SI8410_09013658	==	Chr2	evm.model.HIC_ASM_1.9964_Akon	AkWRKY8
LR746272.1	gene-SI8410_09012241	==	Chr6	evm.model.HIC_ASM_5.10722_Akon	AkWRKY32
LR746272.1	gene-SI8410_09012241	==	Chr6	evm.model.HIC_ASM_5.10666_Akon	AkWRKY31
LR746272.1	gene-SI8410_09013658	==	Chr8	evm.model.HIC_ASM_7.176_Akon	AkWRKY39
LR746272.1	gene-SI8410_09013392	==	Chr9	evm.model.HIC_ASM_8.3861_Akon	AkWRKY45
LR746272.1	gene-SI8410_09013658	==	Chr9	evm.model.HIC_ASM_8.7243_Akon	AkWRKY46
LR746273.1	gene-SI8410_10014894	==	Chr3	evm.model.HIC_ASM_2.205_Akon	AkWRKY11
LR746273.1	gene-SI8410_10014894	==	Chr6	evm.model.HIC_ASM_5.11688.2_Akon	AkWRKY33
LR746274.1	gene-SI8410_11015369	==	Chr12	evm.model.HIC_ASM_11.1381_Akon	AkWRKY53
LR746275.1	gene-SI8410_12016481	==	Chr3	evm.model.HIC_ASM_2.5569_Akon	AkWRKY13
LR746276.1	gene-SI8410_13018080	==	Chr12	evm.model.HIC_ASM_11.2070.1_Akon	AkWRKY54
LR746276.1	gene-SI8410_13018080	==	Chr13	evm.model.HIC_ASM_12.4541_Akon	AkWRKY57
LR746276.1	gene-SI8410_13018080	==	Chr5	evm.model.HIC_ASM_4.14778_Akon	AkWRKY28
LR746276.1	gene-SI8410_13017979	==	Chr5	evm.model.HIC_ASM_4.392.1_Akon	AkWRKY16
LR746276.1	gene-SI8410_13017979	==	Chr5	evm.model.HIC_ASM_4.14479.1_Akon	AkWRKY27
LR746277.1	gene-SI8410_14018757	==	Chr12	evm.model.HIC_ASM_11.2423_Akon	AkWRKY56
LR746277.1	gene-SI8410_14018914	==	Chr12	evm.model.HIC_ASM_11.2070.1_Akon	AkWRKY54
LR746277.1	gene-SI8410_14018914	==	Chr13	evm.model.HIC_ASM_12.4541_Akon	AkWRKY57
LR746277.1	gene-SI8410_14018914	==	Chr5	evm.model.HIC_ASM_4.14778_Akon	AkWRKY28
LR746277.1	gene-SI8410_14018763	==	Chr5	evm.model.HIC_ASM_4.14417_Akon	AkWRKY25
LR746277.1	gene-SI8410_14018757	==	Chr5	evm.model.HIC_ASM_4.14479.1_Akon	AkWRKY27
LR746277.1	gene-SI8410_14018757	==	Chr5	evm.model.HIC_ASM_4.14440.1_Akon	AkWRKY26
LR746278.1	gene-SI8410_15019633	==	Chr1	evm.model.HIC_ASM_0.6335_Akon	AkWRKY4
LR746278.1	gene-SI8410_15019076	==	Chr8	evm.model.HIC_ASM_7.4095_Akon	AkWRKY42
LR746278.1	gene-SI8410_15019352	==	Chr8	evm.model.HIC_ASM_7.356_Akon	AkWRKY40
LR746279.1	gene-SI8410_16020006	==	Chr12	evm.model.HIC_ASM_11.2070.1_Akon	AkWRKY54
LR746279.1	gene-SI8410_16020006	==	Chr13	evm.model.HIC_ASM_12.4541_Akon	AkWRKY57
LR746279.1	gene-SI8410_16020088	==	Chr5	evm.model.HIC_ASM_4.14417_Akon	AkWRKY25
LR746280.1	gene-SI8410_17020816	==	Chr5	evm.model.HIC_ASM_4.11909_Akon	AkWRKY21
LR746280.1	gene-SI8410_17020799	==	Chr5	evm.model.HIC_ASM_4.11981_Akon	AkWRKY22
LR746280.1	gene-SI8410_17020905	==	Chr5	evm.model.HIC_ASM_4.14096_Akon	AkWRKY24
LR746280.1	gene-SI8410_17020816	==	Chr8	evm.model.HIC_ASM_7.356_Akon	AkWRKY40
LR746280.1	gene-SI8410_17020673	==	Chr8	evm.model.HIC_ASM_7.168_Akon	AkWRKY37
